# Supplementary material for: A regioselective sustainable neat approach to naphtho[2,3-b]thiophene-4,9-dione: detailed mechanistic study and DFT analysis
Source: RSC Adv. 2026 Jan 28;16(7):6090–105. doi: 10.1039/d5ra08362a (PMC12851160; doi:10.1039/d5ra08362a)
Supplement: RA-016-D5RA08362A-s002 [file RA-016-D5RA08362A-s002.cif]

# Supplementary Information (SI) for RSC Advances.
# This journal is © The Royal Society of Chemistry 2026

####################################################################### 
# 
# This file contains crystal structure data downloaded from the 
# Cambridge Structural Database (CSD) hosted by the Cambridge 
# Crystallographic Data Centre (CCDC).
# 
# Full information about CCDC data access policies and citation 
# guidelines are available at http://www.ccdc.cam.ac.uk/access/V1 
# 
# Audit and citation data items may have been added by the CCDC. 
# Please retain this information to preserve the provenance of 
# this file and to allow appropriate attribution of the data. 
# 
#######################################################################

data_t7
_audit_block_doi                 10.5517/ccdc.csd.cc2cyqwy
_database_code_depnum_ccdc_archive 'CCDC 2203321'
loop_
_citation_id
_citation_doi
_citation_year
1 10.1016/j.ejmech.2025.117728 2025
_audit_update_record             
;
2022-08-24 deposited with the CCDC.	2026-01-23 downloaded from the CCDC.
;

_audit_creation_method           SHELXL-97
_chemical_name_systematic        
;
 ?
;
_chemical_name_common            ?
_chemical_melting_point          ?
_chemical_formula_moiety         ?
_chemical_formula_sum            'C21 H15 N O4 S'
_chemical_formula_weight         377.40

loop_
_atom_type_symbol
_atom_type_description
_atom_type_scat_dispersion_real
_atom_type_scat_dispersion_imag
_atom_type_scat_source
C C 0.0033 0.0016 'International Tables Vol C Tables 4.2.6.8 and 6.1.1.4'
H H 0.0000 0.0000 'International Tables Vol C Tables 4.2.6.8 and 6.1.1.4'
N N 0.0061 0.0033 'International Tables Vol C Tables 4.2.6.8 and 6.1.1.4'
O O 0.0106 0.0060 'International Tables Vol C Tables 4.2.6.8 and 6.1.1.4'
S S 0.1246 0.1234 'International Tables Vol C Tables 4.2.6.8 and 6.1.1.4'

_symmetry_cell_setting           MONOCLINIC
_symmetry_space_group_name_H-M   P21/C

loop_
_symmetry_equiv_pos_as_xyz
'x, y, z'
'-x, y+1/2, -z+1/2'
'-x, -y, -z'
'x, -y-1/2, z-1/2'

_cell_length_a                   10.5042(4)
_cell_length_b                   11.6247(4)
_cell_length_c                   14.2377(6)
_cell_angle_alpha                90.00
_cell_angle_beta                 93.995(4)
_cell_angle_gamma                90.00
_cell_volume                     1734.32(12)
_cell_formula_units_Z            4
_cell_measurement_temperature    100(2)
_cell_measurement_reflns_used    794
_cell_measurement_theta_min      2
_cell_measurement_theta_max      25

_exptl_crystal_description       rectangular
_exptl_crystal_colour            RED
_exptl_crystal_size_max          0.60
_exptl_crystal_size_mid          0.25
_exptl_crystal_size_min          0.15
_exptl_crystal_density_meas      ?
_exptl_crystal_density_diffrn    1.445
_exptl_crystal_density_method    'not measured'
_exptl_crystal_F_000             784
_exptl_absorpt_coefficient_mu    0.215
_exptl_absorpt_correction_type   multi-scan
_exptl_absorpt_correction_T_min  0.7557
_exptl_absorpt_correction_T_max  0.9295
_exptl_absorpt_process_details   sadabs

_exptl_special_details           
;
 ?
;

_diffrn_ambient_temperature      100(2)
_diffrn_radiation_wavelength     0.71073
_diffrn_radiation_type           MoK\a
_diffrn_radiation_source         'fine-focus sealed tube'
_diffrn_radiation_monochromator  graphite
_diffrn_measurement_device_type  'CCD area detector'
_diffrn_measurement_method       'phi and omega scans'
_diffrn_detector_area_resol_mean ?
_diffrn_standards_number         ?
_diffrn_standards_interval_count ?
_diffrn_standards_interval_time  ?
_diffrn_standards_decay_%        ?
_diffrn_reflns_number            29404
_diffrn_reflns_av_R_equivalents  0.0488
_diffrn_reflns_av_sigmaI/netI    0.0207
_diffrn_reflns_limit_h_min       -12
_diffrn_reflns_limit_h_max       12
_diffrn_reflns_limit_k_min       -13
_diffrn_reflns_limit_k_max       13
_diffrn_reflns_limit_l_min       -16
_diffrn_reflns_limit_l_max       16
_diffrn_reflns_theta_min         1.94
_diffrn_reflns_theta_max         25.00
_reflns_number_total             3055
_reflns_number_gt                2765
_reflns_threshold_expression     >2sigma(I)

_computing_data_collection       'Bruker SMART'
_computing_cell_refinement       'Bruker SMART'
_computing_data_reduction        'Bruker SAINT'
_computing_structure_solution    'SHELXS-97 (Sheldrick, 1990)'
_computing_structure_refinement  'SHELXL-97 (Sheldrick, 1997)'
_computing_molecular_graphics    ?
_computing_publication_material  ?

_refine_special_details          
;
 Refinement of F^2^ against ALL reflections.  The weighted R-factor wR and
 goodness of fit S are based on F^2^, conventional R-factors R are based
 on F, with F set to zero for negative F^2^. The threshold expression of
 F^2^ > 2sigma(F^2^) is used only for calculating R-factors(gt) etc. and is
 not relevant to the choice of reflections for refinement.  R-factors based
 on F^2^ are statistically about twice as large as those based on F, and R-
 factors based on ALL data will be even larger.
;

_refine_ls_structure_factor_coef Fsqd
_refine_ls_matrix_type           full
_refine_ls_weighting_scheme      calc
_refine_ls_weighting_details     
'calc w=1/[\s^2^(Fo^2^)+(0.0559P)^2^+0.4823P] where P=(Fo^2^+2Fc^2^)/3'
_atom_sites_solution_primary     direct
_atom_sites_solution_secondary   difmap
_atom_sites_solution_hydrogens   geom
_refine_ls_hydrogen_treatment    mixed
_refine_ls_extinction_method     SHELXL
_refine_ls_extinction_coef       0.0190(18)
_refine_ls_extinction_expression Fc^*^=kFc[1+0.001xFc^2^\l^3^/sin(2\q)]^-1/4^
_refine_ls_number_reflns         3055
_refine_ls_number_parameters     305
_refine_ls_number_restraints     0
_refine_ls_R_factor_all          0.0373
_refine_ls_R_factor_gt           0.0334
_refine_ls_wR_factor_ref         0.0922
_refine_ls_wR_factor_gt          0.0893
_refine_ls_goodness_of_fit_ref   1.082
_refine_ls_restrained_S_all      1.082
_refine_ls_shift/su_max          0.001
_refine_ls_shift/su_mean         0.000

loop_
_atom_site_label
_atom_site_type_symbol
_atom_site_fract_x
_atom_site_fract_y
_atom_site_fract_z
_atom_site_U_iso_or_equiv
_atom_site_adp_type
_atom_site_occupancy
_atom_site_symmetry_multiplicity
_atom_site_calc_flag
_atom_site_refinement_flags
_atom_site_disorder_assembly
_atom_site_disorder_group
S1 S 0.20682(3) 0.57158(3) 0.07613(3) 0.02032(15) Uani 1 1 d . . .
O2 O -0.17757(10) 0.61005(9) 0.25159(7) 0.0239(3) Uani 1 1 d . . .
O4 O -0.20145(10) 0.40735(8) 0.16320(7) 0.0209(3) Uani 1 1 d . . .
O3 O -0.05328(10) 0.27287(9) 0.14215(8) 0.0234(3) Uani 1 1 d . . .
C15 C -0.03010(14) 0.84033(12) 0.12949(10) 0.0204(3) Uani 1 1 d . . .
C16 C -0.12866(14) 0.77889(12) 0.16884(10) 0.0195(3) Uani 1 1 d . . .
N1 N 0.16825(13) 0.33991(11) 0.07947(9) 0.0205(3) Uani 1 1 d . . .
C2 C -0.01451(14) 0.59007(12) 0.14445(10) 0.0182(3) Uani 1 1 d . . .
C21 C -0.04354(16) 0.95778(13) 0.11336(11) 0.0242(3) Uani 1 1 d . . .
C1 C 0.08428(14) 0.65470(13) 0.11446(10) 0.0195(3) Uani 1 1 d . . .
C4 C 0.12247(14) 0.44627(12) 0.09582(10) 0.0187(3) Uani 1 1 d . . .
C14 C 0.08857(15) 0.77970(13) 0.10686(10) 0.0210(3) Uani 1 1 d . . .
C8 C 0.28335(14) 0.30579(13) 0.04282(10) 0.0209(3) Uani 1 1 d . . .
O1 O 0.18252(11) 0.83000(9) 0.08027(8) 0.0276(3) Uani 1 1 d . . .
C17 C -0.11497(14) 0.65379(12) 0.19233(10) 0.0191(3) Uani 1 1 d . . .
C3 C 0.00421(13) 0.46895(12) 0.13270(9) 0.0177(3) Uani 1 1 d . . .
C5 C -0.08379(14) 0.37434(12) 0.14712(9) 0.0180(3) Uani 1 1 d . . .
C18 C -0.23902(15) 0.83592(13) 0.19030(11) 0.0221(3) Uani 1 1 d . . .
C9 C 0.32911(16) 0.19652(14) 0.06788(11) 0.0255(4) Uani 1 1 d . . .
C13 C 0.34919(15) 0.37296(14) -0.01905(11) 0.0234(3) Uani 1 1 d . . .
C6 C -0.29205(15) 0.31630(14) 0.18030(12) 0.0239(4) Uani 1 1 d . . .
C20 C -0.15527(16) 1.01330(13) 0.13228(11) 0.0268(4) Uani 1 1 d . . .
C12 C 0.46151(16) 0.33125(15) -0.05241(11) 0.0275(4) Uani 1 1 d . . .
C19 C -0.25305(16) 0.95257(13) 0.17074(11) 0.0261(4) Uani 1 1 d . . .
C10 C 0.44098(17) 0.15695(15) 0.03333(11) 0.0297(4) Uani 1 1 d . . .
C11 C 0.50816(16) 0.22381(15) -0.02640(11) 0.0300(4) Uani 1 1 d . . .
C7 C -0.40812(17) 0.37351(18) 0.21458(15) 0.0361(4) Uani 1 1 d . . .
H6A H -0.2496(16) 0.2623(15) 0.2286(12) 0.028(4) Uiso 1 1 d . . .
H18 H -0.3032(17) 0.7958(15) 0.2162(12) 0.024(4) Uiso 1 1 d . . .
H1 H 0.1225(17) 0.2882(15) 0.0973(12) 0.022(4) Uiso 1 1 d . . .
H13 H 0.3148(16) 0.4465(15) -0.0420(12) 0.025(4) Uiso 1 1 d . . .
H12 H 0.5061(17) 0.3797(16) -0.0962(13) 0.032(5) Uiso 1 1 d . . .
H6B H -0.3098(15) 0.2764(13) 0.1195(12) 0.021(4) Uiso 1 1 d . . .
H10 H 0.4670(19) 0.0789(18) 0.0522(14) 0.041(5) Uiso 1 1 d . . .
H11 H 0.586(2) 0.1952(16) -0.0493(13) 0.039(5) Uiso 1 1 d . . .
H7A H -0.3862(19) 0.4172(17) 0.2699(15) 0.038(5) Uiso 1 1 d . . .
H9 H 0.2847(17) 0.1513(16) 0.1087(12) 0.028(4) Uiso 1 1 d . . .
H20 H -0.1671(17) 1.0944(17) 0.1178(12) 0.035(5) Uiso 1 1 d . . .
H19 H -0.3296(17) 0.9968(17) 0.1830(12) 0.034(5) Uiso 1 1 d . . .
H21 H 0.0250(17) 0.9974(15) 0.0894(12) 0.029(4) Uiso 1 1 d . . .
H7C H -0.468(2) 0.3146(17) 0.2299(14) 0.041(5) Uiso 1 1 d . . .
H7B H -0.452(2) 0.4242(18) 0.1664(15) 0.046(6) Uiso 1 1 d . . .

loop_
_atom_site_aniso_label
_atom_site_aniso_U_11
_atom_site_aniso_U_22
_atom_site_aniso_U_33
_atom_site_aniso_U_23
_atom_site_aniso_U_13
_atom_site_aniso_U_12
S1 0.0186(2) 0.0211(2) 0.0218(2) -0.00115(14) 0.00520(16) -0.00304(13)
O2 0.0264(6) 0.0220(5) 0.0243(6) 0.0001(4) 0.0090(5) -0.0016(4)
O4 0.0173(5) 0.0199(5) 0.0259(6) 0.0001(4) 0.0047(4) -0.0026(4)
O3 0.0214(6) 0.0179(6) 0.0310(6) 0.0007(4) 0.0028(5) -0.0007(4)
C15 0.0240(8) 0.0202(7) 0.0166(7) -0.0017(6) -0.0004(6) -0.0030(6)
C16 0.0223(8) 0.0193(7) 0.0166(7) -0.0022(5) -0.0013(6) -0.0018(6)
N1 0.0184(7) 0.0199(6) 0.0237(7) -0.0003(5) 0.0058(5) -0.0017(5)
C2 0.0194(8) 0.0203(7) 0.0146(7) 0.0009(6) -0.0002(6) -0.0018(6)
C21 0.0305(9) 0.0214(8) 0.0206(8) -0.0003(6) 0.0004(7) -0.0061(7)
C1 0.0208(8) 0.0206(7) 0.0174(7) -0.0014(6) 0.0019(6) -0.0024(6)
C4 0.0187(7) 0.0217(7) 0.0155(7) -0.0004(5) 0.0002(6) -0.0012(6)
C14 0.0241(8) 0.0225(8) 0.0164(7) -0.0009(6) 0.0012(6) -0.0047(6)
C8 0.0187(8) 0.0261(8) 0.0176(7) -0.0056(6) -0.0001(6) 0.0003(6)
O1 0.0272(6) 0.0243(6) 0.0319(6) 0.0007(5) 0.0073(5) -0.0082(5)
C17 0.0189(7) 0.0201(7) 0.0180(7) -0.0021(6) -0.0002(6) -0.0025(6)
C3 0.0190(7) 0.0184(7) 0.0156(7) -0.0001(5) 0.0011(6) -0.0002(6)
C5 0.0184(8) 0.0205(8) 0.0149(7) 0.0002(5) 0.0002(6) -0.0005(6)
C18 0.0235(8) 0.0215(8) 0.0211(8) -0.0023(6) -0.0001(6) -0.0026(6)
C9 0.0284(9) 0.0270(8) 0.0214(8) -0.0010(6) 0.0046(7) 0.0026(7)
C13 0.0218(8) 0.0258(8) 0.0227(8) -0.0040(6) 0.0026(6) -0.0019(6)
C6 0.0194(8) 0.0246(8) 0.0278(9) 0.0023(7) 0.0024(7) -0.0067(6)
C20 0.0354(9) 0.0173(8) 0.0270(8) -0.0006(6) -0.0019(7) -0.0004(6)
C12 0.0227(8) 0.0347(9) 0.0257(8) -0.0070(7) 0.0055(7) -0.0046(7)
C19 0.0265(9) 0.0236(8) 0.0278(9) -0.0042(6) -0.0015(7) 0.0031(7)
C10 0.0317(9) 0.0315(9) 0.0258(8) -0.0054(7) 0.0012(7) 0.0097(7)
C11 0.0222(9) 0.0410(10) 0.0270(9) -0.0103(7) 0.0038(7) 0.0025(7)
C7 0.0245(9) 0.0402(10) 0.0449(11) 0.0029(9) 0.0120(8) -0.0035(8)

_geom_special_details            
;
 All esds (except the esd in the dihedral angle between two l.s. planes)
 are estimated using the full covariance matrix.  The cell esds are taken
 into account individually in the estimation of esds in distances, angles
 and torsion angles; correlations between esds in cell parameters are only
 used when they are defined by crystal symmetry.  An approximate (isotropic)
 treatment of cell esds is used for estimating esds involving l.s. planes.
;

loop_
_geom_bond_atom_site_label_1
_geom_bond_atom_site_label_2
_geom_bond_distance
_geom_bond_site_symmetry_2
_geom_bond_publ_flag
S1 C1 1.7281(15) . ?
S1 C4 1.7379(14) . ?
O2 C17 1.2166(17) . ?
O4 C5 1.3290(18) . ?
O4 C6 1.4552(17) . ?
O3 C5 1.2257(18) . ?
C15 C21 1.390(2) . ?
C15 C16 1.406(2) . ?
C15 C14 1.487(2) . ?
C16 C18 1.388(2) . ?
C16 C17 1.497(2) . ?
N1 C4 1.3527(19) . ?
N1 C8 1.4069(19) . ?
C2 C1 1.373(2) . ?
C2 C3 1.433(2) . ?
C2 C17 1.492(2) . ?
C21 C20 1.382(2) . ?
C1 C14 1.458(2) . ?
C4 C3 1.407(2) . ?
C14 O1 1.2292(18) . ?
C8 C9 1.396(2) . ?
C8 C13 1.396(2) . ?
C3 C5 1.460(2) . ?
C18 C19 1.390(2) . ?
C9 C10 1.384(2) . ?
C13 C12 1.389(2) . ?
C6 C7 1.500(2) . ?
C20 C19 1.390(2) . ?
C12 C11 1.383(2) . ?
C10 C11 1.382(2) . ?

loop_
_geom_angle_atom_site_label_1
_geom_angle_atom_site_label_2
_geom_angle_atom_site_label_3
_geom_angle
_geom_angle_site_symmetry_1
_geom_angle_site_symmetry_3
_geom_angle_publ_flag
C1 S1 C4 91.05(7) . . ?
C5 O4 C6 116.47(11) . . ?
C21 C15 C16 119.72(14) . . ?
C21 C15 C14 120.46(14) . . ?
C16 C15 C14 119.82(13) . . ?
C18 C16 C15 119.64(14) . . ?
C18 C16 C17 118.92(13) . . ?
C15 C16 C17 121.38(13) . . ?
C4 N1 C8 130.28(13) . . ?
C1 C2 C3 112.86(13) . . ?
C1 C2 C17 116.38(13) . . ?
C3 C2 C17 130.40(13) . . ?
C20 C21 C15 120.29(15) . . ?
C2 C1 C14 126.61(14) . . ?
C2 C1 S1 112.83(11) . . ?
C14 C1 S1 120.42(11) . . ?
N1 C4 C3 124.70(13) . . ?
N1 C4 S1 123.17(11) . . ?
C3 C4 S1 112.12(10) . . ?
O1 C14 C1 121.77(14) . . ?
O1 C14 C15 122.98(14) . . ?
C1 C14 C15 115.19(13) . . ?
C9 C8 C13 119.57(14) . . ?
C9 C8 N1 116.83(14) . . ?
C13 C8 N1 123.55(14) . . ?
O2 C17 C2 122.88(13) . . ?
O2 C17 C16 120.85(13) . . ?
C2 C17 C16 116.11(12) . . ?
C4 C3 C2 111.07(12) . . ?
C4 C3 C5 119.70(13) . . ?
C2 C3 C5 129.06(13) . . ?
O3 C5 O4 122.54(13) . . ?
O3 C5 C3 123.09(13) . . ?
O4 C5 C3 114.34(12) . . ?
C16 C18 C19 120.02(15) . . ?
C10 C9 C8 119.83(15) . . ?
C12 C13 C8 119.36(15) . . ?
O4 C6 C7 106.73(13) . . ?
C21 C20 C19 120.03(15) . . ?
C11 C12 C13 121.15(15) . . ?
C20 C19 C18 120.23(15) . . ?
C11 C10 C9 120.97(16) . . ?
C10 C11 C12 119.10(15) . . ?

_diffrn_measured_fraction_theta_max 0.999
_diffrn_reflns_theta_full        25.00
_diffrn_measured_fraction_theta_full 0.999
_refine_diff_density_max         0.311
_refine_diff_density_min         -0.226
_refine_diff_density_rms         0.077
####################################################################### 
# 
# This file contains crystal structure data downloaded from the 
# Cambridge Structural Database (CSD) hosted by the Cambridge 
# Crystallographic Data Centre (CCDC).
# 
# Full information about CCDC data access policies and citation 
# guidelines are available at http://www.ccdc.cam.ac.uk/access/V1 
# 
# Audit and citation data items may have been added by the CCDC. 
# Please retain this information to preserve the provenance of 
# this file and to allow appropriate attribution of the data. 
# 
#######################################################################

data_SMP-196_auto
_database_code_depnum_ccdc_archive 'CCDC 2466758'
loop_
_audit_author_name
_audit_author_address
'Soumen Kr. Manik'
;Egra Sarada Shashi Bhusan College under Vidyasagar University
India
;
_audit_update_record             
;
2025-06-24 deposited with the CCDC.	2026-01-23 downloaded from the CCDC.
;

_audit_creation_method           SHELXL-2016/6
_shelx_SHELXL_version_number     2016/6
_chemical_name_systematic        
'tert-butyl 4,9-dioxo-2-(phenylamino)-4,9-dihydronaphtho[2,3-b]thiophene-3-carboxylate'
_chemical_name_common            ?
_chemical_melting_point          ?
_chemical_formula_moiety         'C23 H19 N O4 S'
_chemical_formula_sum            'C23 H19 N2 O4 S'
_chemical_formula_weight         405.45

loop_
_atom_type_symbol
_atom_type_description
_atom_type_scat_dispersion_real
_atom_type_scat_dispersion_imag
_atom_type_scat_source
C C 0.0033 0.0016 'International Tables Vol C Tables 4.2.6.8 and 6.1.1.4'
H H 0.0000 0.0000 'International Tables Vol C Tables 4.2.6.8 and 6.1.1.4'
N N 0.0061 0.0033 'International Tables Vol C Tables 4.2.6.8 and 6.1.1.4'
O O 0.0106 0.0060 'International Tables Vol C Tables 4.2.6.8 and 6.1.1.4'
S S 0.1246 0.1234 'International Tables Vol C Tables 4.2.6.8 and 6.1.1.4'

_space_group_crystal_system      orthorhombic
_space_group_IT_number           29
_space_group_name_H-M_alt        'P c a 21'
_space_group_name_Hall           'P 2c -2ac'

_shelx_space_group_comment       
;
The symmetry employed for this shelxl refinement is uniquely defined
by the following loop, which should always be used as a source of
symmetry information in preference to the above space-group names.
They are only intended as comments.
;

loop_
_space_group_symop_operation_xyz
'x, y, z'
'-x, -y, z+1/2'
'x+1/2, -y, z'
'-x+1/2, y, z+1/2'

_cell_length_a                   8.7952(3)
_cell_length_b                   11.7758(5)
_cell_length_c                   19.3258(8)
_cell_angle_alpha                90
_cell_angle_beta                 90
_cell_angle_gamma                90
_cell_volume                     2001.58(14)
_cell_formula_units_Z            4
_cell_measurement_temperature    293(2)
_cell_measurement_reflns_used    794
_cell_measurement_theta_min      2
_cell_measurement_theta_max      25

_exptl_crystal_description       rectangular
_exptl_crystal_colour            RED
_exptl_crystal_density_meas      ?
_exptl_crystal_density_method    ?
_exptl_crystal_density_diffrn    1.345
_exptl_crystal_F_000             848
_exptl_transmission_factor_min   ?
_exptl_transmission_factor_max   ?
_exptl_crystal_size_max          0.60
_exptl_crystal_size_mid          0.25
_exptl_crystal_size_min          0.15
_exptl_absorpt_coefficient_mu    0.191
_shelx_estimated_absorpt_T_min   ?
_shelx_estimated_absorpt_T_max   ?
_exptl_absorpt_correction_type   ?
_exptl_absorpt_correction_T_min  ?
_exptl_absorpt_correction_T_max  ?
_exptl_absorpt_process_details   ?
_exptl_absorpt_special_details   ?
_diffrn_ambient_temperature      293(2)
_diffrn_radiation_wavelength     0.71073
_diffrn_radiation_type           MoK\a
_diffrn_source                   ?
_diffrn_measurement_device_type  'CCD area detector'
_diffrn_measurement_method       'phi and omega scans'
_diffrn_detector_area_resol_mean ?
_diffrn_reflns_number            6451
_diffrn_reflns_av_unetI/netI     0.0468
_diffrn_reflns_av_R_equivalents  0.0408
_diffrn_reflns_limit_h_min       -12
_diffrn_reflns_limit_h_max       7
_diffrn_reflns_limit_k_min       -16
_diffrn_reflns_limit_k_max       10
_diffrn_reflns_limit_l_min       -18
_diffrn_reflns_limit_l_max       26
_diffrn_reflns_theta_min         3.460
_diffrn_reflns_theta_max         29.087
_diffrn_reflns_theta_full        25.242
_diffrn_measured_fraction_theta_max 0.891
_diffrn_measured_fraction_theta_full 0.997
_diffrn_reflns_Laue_measured_fraction_max 0.891
_diffrn_reflns_Laue_measured_fraction_full 0.997
_diffrn_reflns_point_group_measured_fraction_max 0.696
_diffrn_reflns_point_group_measured_fraction_full 0.823
_reflns_number_total             5344
_reflns_number_gt                3070
_reflns_threshold_expression     'I > 2\s(I)'
_reflns_Friedel_coverage         0.516
_reflns_Friedel_fraction_max     0.488
_reflns_Friedel_fraction_full    0.636

_reflns_special_details          
;
 Reflections were merged by SHELXL according to the crystal
 class for the calculation of statistics and refinement.
 
 _reflns_Friedel_fraction is defined as the number of unique
 Friedel pairs measured divided by the number that would be
 possible theoretically, ignoring centric projections and
 systematic absences.
;

_computing_data_collection       'Bruker SMART'
_computing_cell_refinement       'Bruker SMART'
_computing_data_reduction        'Bruker SAINT'
_computing_structure_solution    'SHELXT 2014/5 (Sheldrick, 2014)'
_computing_structure_refinement  'SHELXL-2016/6 (Sheldrick, 2016)'
_computing_molecular_graphics    ?
_computing_publication_material  ?
_refine_special_details          ?
_refine_ls_structure_factor_coef Fsqd
_refine_ls_matrix_type           full
_refine_ls_weighting_scheme      calc
_refine_ls_weighting_details     
'w=1/[\s^2^(Fo^2^)+(0.1056P)^2^+0.4777P] where P=(Fo^2^+2Fc^2^)/3'
_atom_sites_solution_primary     ?
_atom_sites_solution_secondary   ?
_atom_sites_solution_hydrogens   geom
_refine_ls_hydrogen_treatment    constr
_refine_ls_extinction_method     none
_refine_ls_extinction_coef       .
_refine_ls_abs_structure_details 
;
 Flack x determined using 877 quotients [(I+)-(I-)]/[(I+)+(I-)]
 (Parsons, Flack and Wagner, Acta Cryst. B69 (2013) 249-259).
;
_refine_ls_abs_structure_Flack   0.33(12)
_chemical_absolute_configuration ?
_refine_ls_number_reflns         3718
_refine_ls_number_parameters     265
_refine_ls_number_restraints     1
_refine_ls_R_factor_all          0.0617
_refine_ls_R_factor_gt           0.0508
_refine_ls_wR_factor_ref         0.1577
_refine_ls_wR_factor_gt          0.1395
_refine_ls_goodness_of_fit_ref   0.900
_refine_ls_restrained_S_all      0.900
_refine_ls_shift/su_max          0.000
_refine_ls_shift/su_mean         0.000

loop_
_atom_site_label
_atom_site_type_symbol
_atom_site_fract_x
_atom_site_fract_y
_atom_site_fract_z
_atom_site_U_iso_or_equiv
_atom_site_adp_type
_atom_site_occupancy
_atom_site_site_symmetry_order
_atom_site_calc_flag
_atom_site_refinement_flags_posn
_atom_site_refinement_flags_adp
_atom_site_refinement_flags_occupancy
_atom_site_disorder_assembly
_atom_site_disorder_group
S1 S 0.47768(12) 0.48299(10) 0.61053(6) 0.0521(3) Uani 1 1 d . . . . .
O5 O 0.7010(3) 0.5733(2) 0.38812(14) 0.0472(7) Uani 1 1 d . . . . .
O4 O 0.7350(4) 0.7191(3) 0.46260(18) 0.0595(8) Uani 1 1 d . . . . .
O3 O 0.8342(4) 0.3695(3) 0.4269(2) 0.0646(9) Uani 1 1 d . . . . .
O2 O 0.4210(5) 0.2294(3) 0.6121(2) 0.0741(10) Uani 1 1 d . . . . .
N14 N 0.5703(5) 0.6990(3) 0.5803(2) 0.0574(10) Uani 1 1 d . . . . .
H14 H 0.632207 0.740335 0.556795 0.069 Uiso 1 1 calc R U . . .
C12 C 0.6426(5) 0.5427(4) 0.5040(2) 0.0426(8) Uani 1 1 d . . . . .
C3 C 0.6812(5) 0.2174(4) 0.4667(3) 0.0517(10) Uani 1 1 d . . . . .
C1 C 0.6339(4) 0.4218(3) 0.5029(2) 0.0423(8) Uani 1 1 d . . . . .
C8 C 0.5763(5) 0.1798(4) 0.5162(3) 0.0560(11) Uani 1 1 d . . . . .
C10 C 0.5454(5) 0.3794(4) 0.5556(2) 0.0473(9) Uani 1 1 d . . . . .
C9 C 0.5063(5) 0.2595(4) 0.5662(3) 0.0557(11) Uani 1 1 d . . . . .
C11 C 0.5676(5) 0.5875(4) 0.5617(2) 0.0462(9) Uani 1 1 d . . . . .
C20 C 0.7557(5) 0.6348(4) 0.3260(2) 0.0474(10) Uani 1 1 d . . . . .
C19 C 0.7011(5) 0.6206(3) 0.4503(2) 0.0447(9) Uani 1 1 d . . . . .
C18 C 0.3507(5) 0.7218(5) 0.6587(3) 0.0592(12) Uani 1 1 d . . . . .
H16 H 0.308172 0.653237 0.644785 0.071 Uiso 1 1 calc R U . . .
C2 C 0.7249(5) 0.3403(4) 0.4608(2) 0.0477(9) Uani 1 1 d . . . . .
C17 C 0.2765(6) 0.7903(5) 0.7074(3) 0.0732(15) Uani 1 1 d . . . . .
H17 H 0.184789 0.765828 0.726169 0.088 Uiso 1 1 calc R U . . .
C13 C 0.4887(5) 0.7578(4) 0.6316(2) 0.0503(10) Uani 1 1 d . . . . .
C14 C 0.5512(7) 0.8610(4) 0.6536(3) 0.0656(13) Uani 1 1 d . . . . .
H20 H 0.644249 0.885365 0.636245 0.079 Uiso 1 1 calc R U . . .
C22 C 0.6457(7) 0.7287(5) 0.3091(3) 0.0745(15) Uani 1 1 d . . . . .
H24A H 0.652866 0.787150 0.343534 0.112 Uiso 1 1 calc R U . . .
H24B H 0.544102 0.698904 0.308338 0.112 Uiso 1 1 calc R U . . .
H24C H 0.669964 0.759853 0.264522 0.112 Uiso 1 1 calc R U . . .
C16 C 0.3359(8) 0.8926(5) 0.7279(3) 0.0771(16) Uani 1 1 d . . . . .
H18 H 0.283846 0.938094 0.759330 0.093 Uiso 1 1 calc R U . . .
C4 C 0.7490(7) 0.1408(4) 0.4220(3) 0.0688(14) Uani 1 1 d . . . . .
H6 H 0.818720 0.165852 0.389228 0.083 Uiso 1 1 calc R U . . .
C21 C 0.9173(6) 0.6766(6) 0.3372(3) 0.0679(14) Uani 1 1 d . . . . .
H26A H 0.977003 0.617084 0.357504 0.102 Uiso 1 1 calc R U . . .
H26B H 0.916184 0.741143 0.367490 0.102 Uiso 1 1 calc R U . . .
H26C H 0.960773 0.697952 0.293492 0.102 Uiso 1 1 calc R U . . .
C15 C 0.4732(7) 0.9269(5) 0.7015(3) 0.0756(16) Uani 1 1 d . . . . .
H19 H 0.514870 0.995497 0.715913 0.091 Uiso 1 1 calc R U . . .
C23 C 0.7528(8) 0.5432(5) 0.2713(3) 0.0708(14) Uani 1 1 d . . . . .
H25A H 0.651836 0.512687 0.267710 0.106 Uiso 1 1 calc R U . . .
H25B H 0.822174 0.483720 0.283807 0.106 Uiso 1 1 calc R U . . .
H25C H 0.782386 0.574944 0.227571 0.106 Uiso 1 1 calc R U . . .
C5 C 0.7123(9) 0.0259(5) 0.4265(4) 0.0828(19) Uani 1 1 d . . . . .
H7 H 0.759750 -0.025837 0.397250 0.099 Uiso 1 1 calc R U . . .
C7 C 0.5391(7) 0.0639(5) 0.5188(3) 0.0752(16) Uani 1 1 d . . . . .
H9 H 0.468793 0.037843 0.551066 0.090 Uiso 1 1 calc R U . . .
C6 C 0.6074(10) -0.0115(5) 0.4734(5) 0.090(2) Uani 1 1 d . . . . .
H8 H 0.581683 -0.088075 0.474788 0.109 Uiso 1 1 calc R U . . .

loop_
_atom_site_aniso_label
_atom_site_aniso_U_11
_atom_site_aniso_U_22
_atom_site_aniso_U_33
_atom_site_aniso_U_23
_atom_site_aniso_U_13
_atom_site_aniso_U_12
S1 0.0507(5) 0.0701(6) 0.0356(5) 0.0033(6) 0.0035(5) -0.0059(5)
O5 0.0556(16) 0.0546(15) 0.0314(13) -0.0047(12) 0.0072(12) -0.0073(14)
O4 0.082(2) 0.0522(16) 0.0446(17) -0.0061(15) 0.0128(16) -0.0170(16)
O3 0.0543(18) 0.0640(19) 0.075(2) -0.0034(18) 0.0150(18) 0.0013(15)
O2 0.080(2) 0.075(2) 0.068(2) 0.019(2) 0.007(2) -0.0154(18)
N14 0.064(2) 0.064(2) 0.044(2) -0.0102(18) 0.0108(19) -0.0095(19)
C12 0.0431(19) 0.054(2) 0.0311(17) -0.0016(16) -0.0013(16) -0.0065(17)
C3 0.049(2) 0.053(2) 0.052(2) 0.004(2) -0.009(2) 0.0062(18)
C1 0.0380(17) 0.054(2) 0.0350(18) -0.0006(17) -0.0057(16) -0.0032(16)
C8 0.058(2) 0.054(2) 0.056(3) 0.011(2) -0.019(2) -0.003(2)
C10 0.0445(19) 0.060(2) 0.038(2) 0.0046(19) -0.0049(17) -0.0014(18)
C9 0.056(2) 0.062(3) 0.049(2) 0.017(2) -0.010(2) -0.008(2)
C11 0.0470(19) 0.059(2) 0.0322(19) 0.0003(17) -0.0023(17) -0.0024(18)
C20 0.045(2) 0.066(3) 0.031(2) -0.0007(19) 0.0027(16) -0.0072(19)
C19 0.047(2) 0.054(2) 0.033(2) -0.0030(17) -0.0011(17) -0.0013(17)
C18 0.044(2) 0.078(3) 0.056(3) -0.010(2) -0.004(2) 0.002(2)
C2 0.044(2) 0.057(2) 0.042(2) 0.0017(19) -0.0045(18) 0.0041(19)
C17 0.053(3) 0.101(4) 0.065(3) -0.004(3) 0.012(3) 0.009(3)
C13 0.056(2) 0.062(2) 0.033(2) -0.0011(18) -0.0006(17) 0.004(2)
C14 0.079(3) 0.058(2) 0.060(3) -0.008(2) 0.016(3) 0.002(2)
C22 0.076(3) 0.087(4) 0.060(3) 0.018(3) -0.001(3) 0.007(3)
C16 0.089(4) 0.079(3) 0.064(3) -0.011(3) 0.012(3) 0.026(3)
C4 0.074(3) 0.061(3) 0.071(3) -0.001(2) -0.006(3) 0.006(3)
C21 0.051(2) 0.105(4) 0.048(2) 0.000(3) 0.007(2) -0.017(3)
C15 0.083(4) 0.066(3) 0.078(4) -0.018(3) 0.011(3) 0.004(3)
C23 0.082(3) 0.099(4) 0.032(2) -0.012(3) 0.009(2) -0.018(3)
C5 0.099(5) 0.056(3) 0.094(5) -0.013(3) -0.008(4) 0.013(3)
C7 0.086(4) 0.061(3) 0.078(4) 0.014(3) -0.011(3) -0.013(3)
C6 0.112(6) 0.052(3) 0.108(5) 0.003(3) -0.016(5) 0.001(3)

_geom_special_details            
;
 All esds (except the esd in the dihedral angle between two l.s. planes)
 are estimated using the full covariance matrix.  The cell esds are taken
 into account individually in the estimation of esds in distances, angles
 and torsion angles; correlations between esds in cell parameters are only
 used when they are defined by crystal symmetry.  An approximate (isotropic)
 treatment of cell esds is used for estimating esds involving l.s. planes.
;

loop_
_geom_bond_atom_site_label_1
_geom_bond_atom_site_label_2
_geom_bond_distance
_geom_bond_site_symmetry_2
_geom_bond_publ_flag
S1 C10 1.723(5) . ?
S1 C11 1.741(4) . ?
O5 C19 1.324(5) . ?
O5 C20 1.482(5) . ?
O4 C19 1.221(5) . ?
O3 C2 1.213(6) . ?
O2 C9 1.215(6) . ?
N14 C11 1.361(6) . ?
N14 C13 1.406(6) . ?
N14 H14 0.8600 . ?
C12 C11 1.400(6) . ?
C12 C1 1.426(6) . ?
C12 C19 1.478(6) . ?
C3 C4 1.383(8) . ?
C3 C8 1.401(7) . ?
C3 C2 1.502(6) . ?
C1 C10 1.376(6) . ?
C1 C2 1.491(6) . ?
C8 C7 1.404(7) . ?
C8 C9 1.482(8) . ?
C10 C9 1.468(6) . ?
C20 C22 1.505(8) . ?
C20 C23 1.512(6) . ?
C20 C21 1.519(6) . ?
C18 C13 1.388(7) . ?
C18 C17 1.400(7) . ?
C18 H16 0.9300 . ?
C17 C16 1.373(9) . ?
C17 H17 0.9300 . ?
C13 C14 1.401(7) . ?
C14 C15 1.388(8) . ?
C14 H20 0.9300 . ?
C22 H24A 0.9600 . ?
C22 H24B 0.9600 . ?
C22 H24C 0.9600 . ?
C16 C15 1.372(9) . ?
C16 H18 0.9300 . ?
C4 C5 1.394(8) . ?
C4 H6 0.9300 . ?
C21 H26A 0.9600 . ?
C21 H26B 0.9600 . ?
C21 H26C 0.9600 . ?
C15 H19 0.9300 . ?
C23 H25A 0.9600 . ?
C23 H25B 0.9600 . ?
C23 H25C 0.9600 . ?
C5 C6 1.366(11) . ?
C5 H7 0.9300 . ?
C7 C6 1.387(10) . ?
C7 H9 0.9300 . ?
C6 H8 0.9300 . ?

loop_
_geom_angle_atom_site_label_1
_geom_angle_atom_site_label_2
_geom_angle_atom_site_label_3
_geom_angle
_geom_angle_site_symmetry_1
_geom_angle_site_symmetry_3
_geom_angle_publ_flag
C10 S1 C11 90.6(2) . . ?
C19 O5 C20 121.9(3) . . ?
C11 N14 C13 130.7(4) . . ?
C11 N14 H14 114.7 . . ?
C13 N14 H14 114.7 . . ?
C11 C12 C1 111.3(4) . . ?
C11 C12 C19 119.3(4) . . ?
C1 C12 C19 128.9(4) . . ?
C4 C3 C8 120.2(4) . . ?
C4 C3 C2 118.1(5) . . ?
C8 C3 C2 121.7(4) . . ?
C10 C1 C12 112.4(4) . . ?
C10 C1 C2 118.4(4) . . ?
C12 C1 C2 128.5(4) . . ?
C3 C8 C7 119.1(5) . . ?
C3 C8 C9 121.3(4) . . ?
C7 C8 C9 119.6(5) . . ?
C1 C10 C9 125.7(4) . . ?
C1 C10 S1 113.3(3) . . ?
C9 C10 S1 121.0(4) . . ?
O2 C9 C10 121.8(5) . . ?
O2 C9 C8 123.3(4) . . ?
C10 C9 C8 114.9(4) . . ?
N14 C11 C12 124.5(4) . . ?
N14 C11 S1 123.2(3) . . ?
C12 C11 S1 112.3(3) . . ?
O5 C20 C22 109.1(4) . . ?
O5 C20 C23 102.2(3) . . ?
C22 C20 C23 111.1(4) . . ?
O5 C20 C21 110.3(4) . . ?
C22 C20 C21 113.2(5) . . ?
C23 C20 C21 110.3(4) . . ?
O4 C19 O5 125.2(4) . . ?
O4 C19 C12 122.5(4) . . ?
O5 C19 C12 112.1(3) . . ?
C13 C18 C17 119.1(5) . . ?
C13 C18 H16 120.5 . . ?
C17 C18 H16 120.5 . . ?
O3 C2 C1 122.5(4) . . ?
O3 C2 C3 121.1(4) . . ?
C1 C2 C3 116.2(4) . . ?
C16 C17 C18 121.5(5) . . ?
C16 C17 H17 119.3 . . ?
C18 C17 H17 119.3 . . ?
C18 C13 C14 119.5(5) . . ?
C18 C13 N14 124.2(4) . . ?
C14 C13 N14 116.2(5) . . ?
C15 C14 C13 119.6(5) . . ?
C15 C14 H20 120.2 . . ?
C13 C14 H20 120.2 . . ?
C20 C22 H24A 109.5 . . ?
C20 C22 H24B 109.5 . . ?
H24A C22 H24B 109.5 . . ?
C20 C22 H24C 109.5 . . ?
H24A C22 H24C 109.5 . . ?
H24B C22 H24C 109.5 . . ?
C15 C16 C17 119.1(5) . . ?
C15 C16 H18 120.5 . . ?
C17 C16 H18 120.5 . . ?
C3 C4 C5 119.6(6) . . ?
C3 C4 H6 120.2 . . ?
C5 C4 H6 120.2 . . ?
C20 C21 H26A 109.5 . . ?
C20 C21 H26B 109.5 . . ?
H26A C21 H26B 109.5 . . ?
C20 C21 H26C 109.5 . . ?
H26A C21 H26C 109.5 . . ?
H26B C21 H26C 109.5 . . ?
C16 C15 C14 121.2(6) . . ?
C16 C15 H19 119.4 . . ?
C14 C15 H19 119.4 . . ?
C20 C23 H25A 109.5 . . ?
C20 C23 H25B 109.5 . . ?
H25A C23 H25B 109.5 . . ?
C20 C23 H25C 109.5 . . ?
H25A C23 H25C 109.5 . . ?
H25B C23 H25C 109.5 . . ?
C6 C5 C4 120.7(6) . . ?
C6 C5 H7 119.6 . . ?
C4 C5 H7 119.6 . . ?
C6 C7 C8 119.9(6) . . ?
C6 C7 H9 120.1 . . ?
C8 C7 H9 120.1 . . ?
C5 C6 C7 120.4(5) . . ?
C5 C6 H8 119.8 . . ?
C7 C6 H8 119.8 . . ?

_refine_diff_density_max         0.203
_refine_diff_density_min         -0.253
_refine_diff_density_rms         0.047

_shelx_res_file                  
;
TITL smp-196_auto_a.res in Pca2(1)
    SMP-196_auto.res
    created by SHELXL-2016/6 at 23:37:36 on 23-Jun-2025
CELL 0.71073 8.7952 11.7758 19.3258 90 90 90
ZERR 4 0.0003 0.0005 0.0008 0 0 0
LATT -1
SYMM -X,-Y,0.5+Z
SYMM 0.5+X,-Y,+Z
SYMM 0.5-X,+Y,0.5+Z
SFAC C  H  N  O  S
UNIT 92  80  8  12  4
REM Old TITL SMP-196_auto in Pca2(1)
REM SHELXT solution in Pca2(1)
REM R1 0.133, Rweak 0.123, Alpha 0.002, Orientation as input
REM Flack x= 0.472 ( 0.162 ) from Parsons' quotients
REM Formula found by SHELXT: C22 N2 O4 S
REM <olex2.extras>
REM <HklSrc "%.\\SMP-196_auto.hkl">
REM </olex2.extras>
L.S. 4
ACTA
BOND $H
FMAP 2
PLAN 5
WGHT    0.105600    0.477698
FVAR       0.45805
S1    5    0.477683    0.482994    0.610531    11.00000    0.05072    0.07012 =
         0.03557    0.00334    0.00349   -0.00586
O5    4    0.701036    0.573286    0.388116    11.00000    0.05559    0.05456 =
         0.03140   -0.00473    0.00720   -0.00726
O4    4    0.735026    0.719101    0.462598    11.00000    0.08159    0.05219 =
         0.04460   -0.00614    0.01285   -0.01702
O3    4    0.834183    0.369502    0.426918    11.00000    0.05427    0.06395 =
         0.07545   -0.00337    0.01504    0.00126
O2    4    0.420960    0.229387    0.612083    11.00000    0.07951    0.07529 =
         0.06757    0.01920    0.00733   -0.01538
N14   3    0.570341    0.699010    0.580321    11.00000    0.06410    0.06445 =
         0.04377   -0.01018    0.01075   -0.00946
AFIX  43
H14   2    0.632207    0.740335    0.556795    11.00000   -1.20000
AFIX   0
C12   1    0.642568    0.542688    0.503992    11.00000    0.04311    0.05352 =
         0.03114   -0.00164   -0.00133   -0.00649
C3    1    0.681218    0.217370    0.466673    11.00000    0.04926    0.05339 =
         0.05239    0.00364   -0.00899    0.00623
C1    1    0.633947    0.421772    0.502883    11.00000    0.03796    0.05403 =
         0.03499   -0.00065   -0.00567   -0.00318
C8    1    0.576337    0.179757    0.516153    11.00000    0.05832    0.05361 =
         0.05617    0.01120   -0.01936   -0.00270
C10   1    0.545381    0.379448    0.555618    11.00000    0.04447    0.05950 =
         0.03801    0.00463   -0.00486   -0.00136
C9    1    0.506258    0.259462    0.566162    11.00000    0.05571    0.06243 =
         0.04886    0.01676   -0.00984   -0.00814
C11   1    0.567646    0.587545    0.561747    11.00000    0.04701    0.05936 =
         0.03216    0.00032   -0.00231   -0.00237
C20   1    0.755707    0.634814    0.326043    11.00000    0.04503    0.06567 =
         0.03140   -0.00072    0.00272   -0.00722
C19   1    0.701110    0.620604    0.450280    11.00000    0.04734    0.05384 =
         0.03304   -0.00296   -0.00111   -0.00134
C18   1    0.350704    0.721824    0.658730    11.00000    0.04404    0.07763 =
         0.05606   -0.01045   -0.00410    0.00203
AFIX  43
H16   2    0.308172    0.653237    0.644785    11.00000   -1.20000
AFIX   0
C2    1    0.724896    0.340324    0.460786    11.00000    0.04401    0.05658 =
         0.04242    0.00168   -0.00450    0.00411
C17   1    0.276460    0.790259    0.707363    11.00000    0.05309    0.10113 =
         0.06542   -0.00371    0.01199    0.00947
AFIX  43
H17   2    0.184789    0.765828    0.726169    11.00000   -1.20000
AFIX   0
C13   1    0.488723    0.757758    0.631598    11.00000    0.05579    0.06165 =
         0.03334   -0.00106   -0.00056    0.00389
C14   1    0.551160    0.861040    0.653603    11.00000    0.07880    0.05808 =
         0.05991   -0.00777    0.01554    0.00180
AFIX  43
H20   2    0.644249    0.885365    0.636245    11.00000   -1.20000
AFIX   0
C22   1    0.645699    0.728680    0.309073    11.00000    0.07633    0.08679 =
         0.06023    0.01795   -0.00110    0.00679
AFIX 137
H24A  2    0.652866    0.787150    0.343534    11.00000   -1.50000
H24B  2    0.544102    0.698904    0.308338    11.00000   -1.50000
H24C  2    0.669964    0.759853    0.264522    11.00000   -1.50000
AFIX   0
C16   1    0.335907    0.892613    0.727923    11.00000    0.08924    0.07852 =
         0.06359   -0.01076    0.01162    0.02581
AFIX  43
H18   2    0.283846    0.938094    0.759330    11.00000   -1.20000
AFIX   0
C4    1    0.749018    0.140806    0.422040    11.00000    0.07434    0.06056 =
         0.07143   -0.00118   -0.00561    0.00592
AFIX  43
H6    2    0.818720    0.165852    0.389228    11.00000   -1.20000
AFIX   0
C21   1    0.917284    0.676592    0.337154    11.00000    0.05094    0.10475 =
         0.04803    0.00033    0.00686   -0.01746
AFIX 137
H26A  2    0.977003    0.617084    0.357504    11.00000   -1.50000
H26B  2    0.916184    0.741143    0.367490    11.00000   -1.50000
H26C  2    0.960773    0.697952    0.293492    11.00000   -1.50000
AFIX   0
C15   1    0.473221    0.926876    0.701486    11.00000    0.08268    0.06648 =
         0.07765   -0.01825    0.01087    0.00352
AFIX  43
H19   2    0.514870    0.995497    0.715913    11.00000   -1.20000
AFIX   0
C23   1    0.752757    0.543183    0.271288    11.00000    0.08151    0.09884 =
         0.03202   -0.01154    0.00925   -0.01802
AFIX 137
H25A  2    0.651836    0.512687    0.267710    11.00000   -1.50000
H25B  2    0.822174    0.483720    0.283807    11.00000   -1.50000
H25C  2    0.782386    0.574944    0.227571    11.00000   -1.50000
AFIX   0
C5    1    0.712318    0.025910    0.426501    11.00000    0.09870    0.05597 =
         0.09366   -0.01327   -0.00820    0.01297
AFIX  43
H7    2    0.759750   -0.025837    0.397250    11.00000   -1.20000
AFIX   0
C7    1    0.539131    0.063935    0.518843    11.00000    0.08641    0.06098 =
         0.07814    0.01375   -0.01139   -0.01300
AFIX  43
H9    2    0.468793    0.037843    0.551066    11.00000   -1.20000
AFIX   0
C6    1    0.607441   -0.011514    0.473367    11.00000    0.11165    0.05230 =
         0.10751    0.00345   -0.01560    0.00095
AFIX  43
H8    2    0.581683   -0.088075    0.474788    11.00000   -1.20000
AFIX   0
HKLF 4


REM  smp-196_auto_a.res in Pca2(1)
REM R1 =  0.0508 for    3070 Fo > 4sig(Fo)  and  0.0617 for all    3718 data
REM    265 parameters refined using      1 restraints

END

WGHT      0.0920      0.0000

REM Highest difference peak  0.203,  deepest hole -0.253,  1-sigma level  0.047
Q1    1   0.3678  0.4814  0.5958  11.00000  0.05    0.20
Q2    1   0.3880  0.4693  0.6412  11.00000  0.05    0.18
Q3    1   0.5729  0.4990  0.6364  11.00000  0.05    0.17
Q4    1   0.6249  0.8952  0.6206  11.00000  0.05    0.16
Q5    1   0.2598  0.1043  0.5437  11.00000  0.05    0.16
;
_shelx_res_checksum              54352

_exptl_crystal_recrystallization_method 
'Re-crystallisation from solvent: Ethyl Acetate and Petroleum Ether'
####################################################################### 
# 
# This file contains crystal structure data downloaded from the 
# Cambridge Structural Database (CSD) hosted by the Cambridge 
# Crystallographic Data Centre (CCDC).
# 
# Full information about CCDC data access policies and citation 
# guidelines are available at http://www.ccdc.cam.ac.uk/access/V1 
# 
# Audit and citation data items may have been added by the CCDC. 
# Please retain this information to preserve the provenance of 
# this file and to allow appropriate attribution of the data. 
# 
#######################################################################

data_shelx
_database_code_depnum_ccdc_archive 'CCDC 2329614'
loop_
_audit_author_name
_audit_author_address
'Soumen Kr Manik '
;Egra Sarada Shashi Bhusan College under Vidyasagar University
India
;
_audit_update_record             
;
2024-01-30 deposited with the CCDC.	2026-01-23 downloaded from the CCDC.
;

_audit_creation_method           SHELXL-2016/6
_shelx_SHELXL_version_number     2016/6
_chemical_name_systematic        ?
_chemical_name_common            ?
_chemical_melting_point          ?
_chemical_formula_moiety         'C24 H19 N O6 S'
_chemical_formula_sum            'C24 H19 N O6 S'
_chemical_formula_weight         449.46

loop_
_atom_type_symbol
_atom_type_description
_atom_type_scat_dispersion_real
_atom_type_scat_dispersion_imag
_atom_type_scat_source
C C 0.0033 0.0016 'International Tables Vol C Tables 4.2.6.8 and 6.1.1.4'
H H 0.0000 0.0000 'International Tables Vol C Tables 4.2.6.8 and 6.1.1.4'
N N 0.0061 0.0033 'International Tables Vol C Tables 4.2.6.8 and 6.1.1.4'
O O 0.0106 0.0060 'International Tables Vol C Tables 4.2.6.8 and 6.1.1.4'
S S 0.1246 0.1234 'International Tables Vol C Tables 4.2.6.8 and 6.1.1.4'

_space_group_crystal_system      orthorhombic
_space_group_IT_number           60
_space_group_name_H-M_alt        'P b c n'
_space_group_name_Hall           '-P 2n 2ab'

_shelx_space_group_comment       
;
The symmetry employed for this shelxl refinement is uniquely defined
by the following loop, which should always be used as a source of
symmetry information in preference to the above space-group names.
They are only intended as comments.
;

loop_
_space_group_symop_operation_xyz
'x, y, z'
'-x+1/2, -y+1/2, z+1/2'
'-x, y, -z+1/2'
'x+1/2, -y+1/2, -z'
'-x, -y, -z'
'x-1/2, y-1/2, -z-1/2'
'x, -y, z-1/2'
'-x-1/2, y-1/2, z'

_cell_length_a                   13.391(3)
_cell_length_b                   9.952(3)
_cell_length_c                   33.797(9)
_cell_angle_alpha                90
_cell_angle_beta                 90
_cell_angle_gamma                90
_cell_volume                     4504(2)
_cell_formula_units_Z            8
_cell_measurement_temperature    296(2)
_cell_measurement_reflns_used    9823
_cell_measurement_theta_min      2.39
_cell_measurement_theta_max      27.11

_exptl_crystal_description       block
_exptl_crystal_colour            yellow
_exptl_crystal_density_meas      ?
_exptl_crystal_density_method    ?
_exptl_crystal_density_diffrn    1.326
_exptl_crystal_F_000             1872.0
_exptl_transmission_factor_min   ?
_exptl_transmission_factor_max   ?
_exptl_crystal_size_max          ?
_exptl_crystal_size_mid          ?
_exptl_crystal_size_min          ?
_exptl_absorpt_coefficient_mu    0.184
_shelx_estimated_absorpt_T_min   ?
_shelx_estimated_absorpt_T_max   ?
_exptl_absorpt_correction_type   ?
_exptl_absorpt_correction_T_min  ?
_exptl_absorpt_correction_T_max  ?
_exptl_absorpt_process_details   ?
_exptl_absorpt_special_details   ?
_diffrn_ambient_temperature      296(2)
_diffrn_radiation_wavelength     0.71073
_diffrn_radiation_type           MoK\a
_diffrn_source                   ?
_diffrn_measurement_device_type  'Bruker APEX-II CCD'
_diffrn_measurement_method       '\f and \w scans'
_diffrn_detector_area_resol_mean ?
_diffrn_reflns_number            40656
_diffrn_reflns_av_unetI/netI     0.0469
_diffrn_reflns_av_R_equivalents  0.0905
_diffrn_reflns_limit_h_min       -16
_diffrn_reflns_limit_h_max       16
_diffrn_reflns_limit_k_min       -12
_diffrn_reflns_limit_k_max       11
_diffrn_reflns_limit_l_min       -40
_diffrn_reflns_limit_l_max       39
_diffrn_reflns_theta_min         1.205
_diffrn_reflns_theta_max         25.498
_diffrn_reflns_theta_full        25.242
_diffrn_measured_fraction_theta_max 0.996
_diffrn_measured_fraction_theta_full 1.000
_diffrn_reflns_Laue_measured_fraction_max 0.996
_diffrn_reflns_Laue_measured_fraction_full 1.000
_diffrn_reflns_point_group_measured_fraction_max 0.996
_diffrn_reflns_point_group_measured_fraction_full 1.000
_reflns_number_total             4171
_reflns_number_gt                2341
_reflns_threshold_expression     'I > 2\s(I)'
_reflns_Friedel_coverage         0.000
_reflns_Friedel_fraction_max     .
_reflns_Friedel_fraction_full    .

_reflns_special_details          
;
 Reflections were merged by SHELXL according to the crystal
 class for the calculation of statistics and refinement.
 
 _reflns_Friedel_fraction is defined as the number of unique
 Friedel pairs measured divided by the number that would be
 possible theoretically, ignoring centric projections and
 systematic absences.
;

_computing_data_collection       'Bruker APEX2'
_computing_cell_refinement       'Bruker SAINT'
_computing_data_reduction        'Bruker SAINT'
_computing_structure_solution    'SHELXT 2018/2 (Sheldrick, 2018)'
_computing_structure_refinement  'SHELXL-2016/6 (Sheldrick, 2016)'
_computing_molecular_graphics    ?
_computing_publication_material  ?
_refine_special_details          ?
_refine_ls_structure_factor_coef Fsqd
_refine_ls_matrix_type           full
_refine_ls_weighting_scheme      calc
_refine_ls_weighting_details     
'w=1/[\s^2^(Fo^2^)+(0.0718P)^2^+3.1170P] where P=(Fo^2^+2Fc^2^)/3'
_atom_sites_solution_primary     ?
_atom_sites_solution_secondary   ?
_atom_sites_solution_hydrogens   geom
_refine_ls_hydrogen_treatment    constr
_refine_ls_extinction_method     'SHELXL-2016/6 (Sheldrick 2016)'
_refine_ls_extinction_coef       0.0010(4)
_refine_ls_extinction_expression Fc^*^=kFc[1+0.001xFc^2^\l^3^/sin(2\q)]^-1/4^
_refine_ls_number_reflns         4171
_refine_ls_number_parameters     292
_refine_ls_number_restraints     0
_refine_ls_R_factor_all          0.1150
_refine_ls_R_factor_gt           0.0616
_refine_ls_wR_factor_ref         0.1847
_refine_ls_wR_factor_gt          0.1512
_refine_ls_goodness_of_fit_ref   1.028
_refine_ls_restrained_S_all      1.028
_refine_ls_shift/su_max          0.167
_refine_ls_shift/su_mean         0.013

loop_
_atom_site_label
_atom_site_type_symbol
_atom_site_fract_x
_atom_site_fract_y
_atom_site_fract_z
_atom_site_U_iso_or_equiv
_atom_site_adp_type
_atom_site_occupancy
_atom_site_site_symmetry_order
_atom_site_calc_flag
_atom_site_refinement_flags_posn
_atom_site_refinement_flags_adp
_atom_site_refinement_flags_occupancy
_atom_site_disorder_assembly
_atom_site_disorder_group
S1 S 0.27760(7) 1.04267(11) 0.36613(3) 0.0679(3) Uani 1 1 d . . . . .
N1 N 0.4378(2) 1.0719(3) 0.31567(8) 0.0627(8) Uani 1 1 d . . . . .
C12 C 0.4042(2) 1.0318(3) 0.34848(10) 0.0568(8) Uani 1 1 d . . . . .
O3 O 0.4856(2) 0.7648(3) 0.34006(9) 0.0890(9) Uani 1 1 d . . . . .
C11 C 0.4706(2) 0.9568(3) 0.37810(9) 0.0576(9) Uani 1 1 d . . . . .
C8 C 0.3041(3) 0.9194(4) 0.40135(10) 0.0620(9) Uani 1 1 d . . . . .
C13 C 0.3792(2) 1.1490(4) 0.28901(10) 0.0611(9) Uani 1 1 d . . . . .
C9 C 0.3998(3) 0.8831(3) 0.40484(10) 0.0598(9) Uani 1 1 d . . . . .
O1 O 0.1362(2) 0.8852(4) 0.41792(9) 0.1037(10) Uani 1 1 d . . . . .
C10 C 0.4330(3) 0.7769(4) 0.43250(11) 0.0734(11) Uani 1 1 d . . . . .
C14 C 0.3759(3) 1.1095(4) 0.24957(10) 0.0674(10) Uani 1 1 d . . . . .
H14 H 0.408748 1.031826 0.241478 0.081 Uiso 1 1 calc R U . . .
O2 O 0.5194(2) 0.7410(3) 0.43358(9) 0.1009(10) Uani 1 1 d . . . . .
C7 C 0.2232(3) 0.8540(5) 0.42453(11) 0.0760(11) Uani 1 1 d . . . . .
O4 O 0.6270(2) 0.8784(3) 0.35009(10) 0.1043(10) Uani 1 1 d . . . . .
C5 C 0.3546(3) 0.7174(4) 0.45802(11) 0.0751(11) Uani 1 1 d . . . . .
C18 C 0.3335(3) 1.2646(4) 0.30028(12) 0.0858(13) Uani 1 1 d . . . . .
H18 H 0.336298 1.292239 0.326544 0.103 Uiso 1 1 calc R U . . .
C19 C 0.5402(3) 0.8634(4) 0.35474(11) 0.0717(10) Uani 1 1 d . . . . .
C6 C 0.2545(4) 0.7524(4) 0.45386(11) 0.0762(12) Uani 1 1 d . . . . .
C16 C 0.2778(3) 1.3010(5) 0.23377(13) 0.0912(14) Uani 1 1 d . . . . .
H16 H 0.243055 1.352431 0.215380 0.109 Uiso 1 1 calc R U . . .
C15 C 0.3239(3) 1.1858(5) 0.22255(11) 0.0762(11) Uani 1 1 d . . . . .
H15 H 0.320324 1.158044 0.196308 0.091 Uiso 1 1 calc R U . . .
C1 C 0.1814(4) 0.6894(5) 0.47719(13) 0.1030(16) Uani 1 1 d . . . . .
H1 H 0.114456 0.712508 0.474658 0.124 Uiso 1 1 calc R U . . .
C17 C 0.2830(4) 1.3409(5) 0.27286(14) 0.1035(16) Uani 1 1 d . . . . .
H17 H 0.252069 1.420227 0.280722 0.124 Uiso 1 1 calc R U . . .
C3 C 0.3095(6) 0.5579(5) 0.50835(14) 0.1149(18) Uani 1 1 d . . . . .
H3 H 0.327785 0.492808 0.526712 0.138 Uiso 1 1 calc R U . . .
C2 C 0.2111(5) 0.5924(6) 0.50401(15) 0.115(2) Uani 1 1 d . . . . .
H2 H 0.163153 0.549547 0.519428 0.138 Uiso 1 1 calc R U . . .
C4 C 0.3818(4) 0.6196(4) 0.48553(12) 0.0967(14) Uani 1 1 d . . . . .
H4 H 0.448553 0.595985 0.488520 0.116 Uiso 1 1 calc R U . . .
O6 O 0.5341(2) 1.0565(3) 0.43773(8) 0.0952(10) Uani 1 1 d . . . . .
O5 O 0.5746(3) 1.1478(4) 0.38093(9) 0.1274(14) Uani 1 1 d . . . . .
C22 C 0.5325(3) 1.0578(4) 0.40264(12) 0.0688(10) Uani 1 1 d . . . . .
C20 C 0.6666(12) 1.2279(8) 0.4019(3) 0.276(10) Uani 1 1 d . . . . .
H20A H 0.668287 1.219156 0.430482 0.331 Uiso 1 1 calc R U . . .
H20B H 0.731430 1.208884 0.390381 0.331 Uiso 1 1 calc R U . . .
C21 C 0.5400(5) 0.6657(6) 0.3161(2) 0.149(3) Uani 1 1 d . . . . .
H21A H 0.560386 0.706306 0.291313 0.179 Uiso 1 1 calc R U . . .
H21B H 0.599665 0.637307 0.330108 0.179 Uiso 1 1 calc R U . . .
C24 C 0.4833(8) 0.5611(8) 0.3090(4) 0.267(6) Uani 1 1 d . . . . .
H24A H 0.478651 0.506835 0.332422 0.401 Uiso 1 1 calc R U . . .
H24B H 0.511916 0.509043 0.287954 0.401 Uiso 1 1 calc R U . . .
H24C H 0.417845 0.590837 0.301450 0.401 Uiso 1 1 calc R U . . .
C23 C 0.6287(7) 1.3327(15) 0.3902(3) 0.282(8) Uani 1 1 d . . . . .
H23A H 0.609935 1.323115 0.362944 0.424 Uiso 1 1 calc R U . . .
H23B H 0.676004 1.404705 0.392761 0.424 Uiso 1 1 calc R U . . .
H23C H 0.570559 1.352437 0.405765 0.424 Uiso 1 1 calc R U . . .

loop_
_atom_site_aniso_label
_atom_site_aniso_U_11
_atom_site_aniso_U_22
_atom_site_aniso_U_33
_atom_site_aniso_U_23
_atom_site_aniso_U_13
_atom_site_aniso_U_12
S1 0.0572(6) 0.0912(7) 0.0552(5) -0.0025(5) -0.0015(4) 0.0029(5)
N1 0.0606(17) 0.0735(19) 0.0541(17) 0.0081(15) -0.0010(14) 0.0014(15)
C12 0.056(2) 0.065(2) 0.0491(19) -0.0005(17) -0.0029(16) -0.0030(17)
O3 0.092(2) 0.0837(18) 0.092(2) -0.0161(16) 0.0167(17) -0.0001(17)
C11 0.0543(19) 0.068(2) 0.0501(19) 0.0055(17) 0.0008(15) -0.0019(17)
C8 0.061(2) 0.078(2) 0.0468(19) -0.0059(17) 0.0002(17) -0.0103(19)
C13 0.055(2) 0.077(2) 0.052(2) 0.0057(18) -0.0007(17) 0.0011(19)
C9 0.062(2) 0.070(2) 0.0479(19) 0.0009(17) 0.0009(16) -0.0095(18)
O1 0.0679(19) 0.152(3) 0.091(2) -0.001(2) 0.0151(17) -0.016(2)
C10 0.077(3) 0.081(3) 0.062(2) 0.010(2) 0.002(2) -0.006(2)
C14 0.062(2) 0.086(3) 0.054(2) 0.003(2) 0.0060(18) -0.001(2)
O2 0.087(2) 0.111(2) 0.105(2) 0.0447(19) 0.0022(18) 0.0112(19)
C7 0.064(3) 0.104(3) 0.060(2) -0.022(2) 0.014(2) -0.018(2)
O4 0.0610(18) 0.129(3) 0.123(3) 0.007(2) 0.0209(17) 0.0041(18)
C5 0.101(3) 0.073(3) 0.051(2) -0.0010(19) 0.011(2) -0.017(2)
C18 0.110(3) 0.090(3) 0.057(2) -0.003(2) -0.010(2) 0.027(3)
C19 0.071(3) 0.080(3) 0.064(2) 0.010(2) 0.002(2) 0.000(2)
C6 0.099(3) 0.085(3) 0.045(2) -0.0103(19) 0.019(2) -0.031(3)
C16 0.094(3) 0.110(4) 0.069(3) 0.015(3) -0.016(2) 0.023(3)
C15 0.072(2) 0.104(3) 0.052(2) 0.006(2) -0.0052(19) 0.002(2)
C1 0.117(4) 0.125(4) 0.067(3) -0.016(3) 0.030(3) -0.045(3)
C17 0.132(4) 0.098(3) 0.081(3) -0.002(3) -0.017(3) 0.043(3)
C3 0.184(6) 0.091(3) 0.069(3) 0.011(3) 0.019(4) -0.030(4)
C2 0.163(6) 0.113(4) 0.070(3) -0.001(3) 0.039(4) -0.053(4)
C4 0.143(4) 0.081(3) 0.065(3) 0.013(2) 0.012(3) -0.020(3)
O6 0.104(2) 0.120(2) 0.0615(18) 0.0048(16) -0.0210(15) -0.0246(19)
O5 0.179(3) 0.130(3) 0.0725(19) 0.0118(19) -0.026(2) -0.094(3)
C22 0.069(2) 0.084(3) 0.053(2) 0.010(2) -0.0088(19) -0.012(2)
C20 0.56(3) 0.140(7) 0.124(6) 0.016(6) -0.019(11) -0.200(12)
C21 0.154(6) 0.105(4) 0.187(6) -0.053(4) 0.063(5) -0.010(4)
C24 0.243(10) 0.168(7) 0.391(15) -0.126(9) 0.171(10) -0.070(8)
C23 0.146(7) 0.49(2) 0.216(12) -0.194(14) -0.027(7) -0.074(12)

_geom_special_details            
;
 All esds (except the esd in the dihedral angle between two l.s. planes)
 are estimated using the full covariance matrix.  The cell esds are taken
 into account individually in the estimation of esds in distances, angles
 and torsion angles; correlations between esds in cell parameters are only
 used when they are defined by crystal symmetry.  An approximate (isotropic)
 treatment of cell esds is used for estimating esds involving l.s. planes.
;

loop_
_geom_bond_atom_site_label_1
_geom_bond_atom_site_label_2
_geom_bond_distance
_geom_bond_site_symmetry_2
_geom_bond_publ_flag
S1 C8 1.746(4) . ?
S1 C12 1.800(3) . ?
N1 C12 1.261(4) . ?
N1 C13 1.420(4) . ?
C12 C11 1.533(4) . ?
O3 C19 1.320(5) . ?
O3 C21 1.469(6) . ?
C11 C9 1.501(5) . ?
C11 C19 1.535(5) . ?
C11 C22 1.543(5) . ?
C8 C9 1.337(5) . ?
C8 C7 1.486(5) . ?
C13 C18 1.358(5) . ?
C13 C14 1.390(5) . ?
C9 C10 1.480(5) . ?
O1 C7 1.227(5) . ?
C10 O2 1.212(4) . ?
C10 C5 1.482(5) . ?
C14 C15 1.377(5) . ?
C14 H14 0.9300 . ?
C7 C6 1.477(6) . ?
O4 C19 1.183(4) . ?
C5 C6 1.393(6) . ?
C5 C4 1.394(6) . ?
C18 C17 1.376(6) . ?
C18 H18 0.9300 . ?
C6 C1 1.404(6) . ?
C16 C15 1.356(6) . ?
C16 C17 1.381(6) . ?
C16 H16 0.9300 . ?
C15 H15 0.9300 . ?
C1 C2 1.382(7) . ?
C1 H1 0.9300 . ?
C17 H17 0.9300 . ?
C3 C2 1.370(7) . ?
C3 C4 1.381(6) . ?
C3 H3 0.9300 . ?
C2 H2 0.9300 . ?
C4 H4 0.9300 . ?
O6 C22 1.186(4) . ?
O5 C22 1.288(4) . ?
O5 C20 1.630(12) . ?
C20 C23 1.226(17) . ?
C20 H20A 0.9700 . ?
C20 H20B 0.9700 . ?
C21 C24 1.310(8) . ?
C21 H21A 0.9700 . ?
C21 H21B 0.9700 . ?
C24 H24A 0.9600 . ?
C24 H24B 0.9600 . ?
C24 H24C 0.9600 . ?
C23 H23A 0.9600 . ?
C23 H23B 0.9600 . ?
C23 H23C 0.9600 . ?

loop_
_geom_angle_atom_site_label_1
_geom_angle_atom_site_label_2
_geom_angle_atom_site_label_3
_geom_angle
_geom_angle_site_symmetry_1
_geom_angle_site_symmetry_3
_geom_angle_publ_flag
C8 S1 C12 89.58(16) . . ?
C12 N1 C13 122.2(3) . . ?
N1 C12 C11 121.4(3) . . ?
N1 C12 S1 127.4(3) . . ?
C11 C12 S1 111.0(2) . . ?
C19 O3 C21 115.6(4) . . ?
C9 C11 C12 105.3(3) . . ?
C9 C11 C19 113.4(3) . . ?
C12 C11 C19 108.1(3) . . ?
C9 C11 C22 109.5(3) . . ?
C12 C11 C22 110.2(3) . . ?
C19 C11 C22 110.2(3) . . ?
C9 C8 C7 122.3(4) . . ?
C9 C8 S1 116.4(3) . . ?
C7 C8 S1 121.3(3) . . ?
C18 C13 C14 119.6(3) . . ?
C18 C13 N1 121.9(3) . . ?
C14 C13 N1 118.2(3) . . ?
C8 C9 C10 122.4(3) . . ?
C8 C9 C11 114.9(3) . . ?
C10 C9 C11 122.7(3) . . ?
O2 C10 C5 122.8(4) . . ?
O2 C10 C9 121.1(4) . . ?
C5 C10 C9 116.1(4) . . ?
C15 C14 C13 119.7(4) . . ?
C15 C14 H14 120.1 . . ?
C13 C14 H14 120.1 . . ?
O1 C7 C6 124.4(4) . . ?
O1 C7 C8 119.0(4) . . ?
C6 C7 C8 116.6(4) . . ?
C6 C5 C4 119.6(4) . . ?
C6 C5 C10 121.5(4) . . ?
C4 C5 C10 118.8(4) . . ?
C13 C18 C17 120.0(4) . . ?
C13 C18 H18 120.0 . . ?
C17 C18 H18 120.0 . . ?
O4 C19 O3 126.0(4) . . ?
O4 C19 C11 126.0(4) . . ?
O3 C19 C11 107.9(3) . . ?
C5 C6 C1 120.2(5) . . ?
C5 C6 C7 120.8(3) . . ?
C1 C6 C7 119.0(5) . . ?
C15 C16 C17 119.2(4) . . ?
C15 C16 H16 120.4 . . ?
C17 C16 H16 120.4 . . ?
C16 C15 C14 120.7(4) . . ?
C16 C15 H15 119.6 . . ?
C14 C15 H15 119.6 . . ?
C2 C1 C6 118.7(5) . . ?
C2 C1 H1 120.7 . . ?
C6 C1 H1 120.7 . . ?
C18 C17 C16 120.7(4) . . ?
C18 C17 H17 119.7 . . ?
C16 C17 H17 119.7 . . ?
C2 C3 C4 120.2(5) . . ?
C2 C3 H3 119.9 . . ?
C4 C3 H3 119.9 . . ?
C3 C2 C1 121.4(5) . . ?
C3 C2 H2 119.3 . . ?
C1 C2 H2 119.3 . . ?
C3 C4 C5 120.0(5) . . ?
C3 C4 H4 120.0 . . ?
C5 C4 H4 120.0 . . ?
C22 O5 C20 115.0(4) . . ?
O6 C22 O5 124.6(4) . . ?
O6 C22 C11 122.7(3) . . ?
O5 C22 C11 112.4(3) . . ?
C23 C20 O5 87.9(11) . . ?
C23 C20 H20A 113.9 . . ?
O5 C20 H20A 114.0 . . ?
C23 C20 H20B 114.1 . . ?
O5 C20 H20B 114.1 . . ?
H20A C20 H20B 111.2 . . ?
C24 C21 O3 110.3(6) . . ?
C24 C21 H21A 109.6 . . ?
O3 C21 H21A 109.6 . . ?
C24 C21 H21B 109.5 . . ?
O3 C21 H21B 109.6 . . ?
H21A C21 H21B 108.1 . . ?
C21 C24 H24A 109.5 . . ?
C21 C24 H24B 109.5 . . ?
H24A C24 H24B 109.5 . . ?
C21 C24 H24C 109.4 . . ?
H24A C24 H24C 109.5 . . ?
H24B C24 H24C 109.5 . . ?
C20 C23 H23A 109.4 . . ?
C20 C23 H23B 109.5 . . ?
H23A C23 H23B 109.5 . . ?
C20 C23 H23C 109.6 . . ?
H23A C23 H23C 109.5 . . ?
H23B C23 H23C 109.5 . . ?

loop_
_geom_torsion_atom_site_label_1
_geom_torsion_atom_site_label_2
_geom_torsion_atom_site_label_3
_geom_torsion_atom_site_label_4
_geom_torsion
_geom_torsion_site_symmetry_1
_geom_torsion_site_symmetry_2
_geom_torsion_site_symmetry_3
_geom_torsion_site_symmetry_4
_geom_torsion_publ_flag
C13 N1 C12 C11 -175.8(3) . . . . ?
C13 N1 C12 S1 8.0(5) . . . . ?
C8 S1 C12 N1 161.7(3) . . . . ?
C8 S1 C12 C11 -14.8(2) . . . . ?
N1 C12 C11 C9 -159.5(3) . . . . ?
S1 C12 C11 C9 17.2(3) . . . . ?
N1 C12 C11 C19 -38.0(4) . . . . ?
S1 C12 C11 C19 138.7(3) . . . . ?
N1 C12 C11 C22 82.5(4) . . . . ?
S1 C12 C11 C22 -100.8(3) . . . . ?
C12 S1 C8 C9 8.2(3) . . . . ?
C12 S1 C8 C7 -168.7(3) . . . . ?
C12 N1 C13 C18 54.1(5) . . . . ?
C12 N1 C13 C14 -131.1(4) . . . . ?
C7 C8 C9 C10 -1.1(5) . . . . ?
S1 C8 C9 C10 -178.0(3) . . . . ?
C7 C8 C9 C11 178.0(3) . . . . ?
S1 C8 C9 C11 1.1(4) . . . . ?
C12 C11 C9 C8 -11.8(4) . . . . ?
C19 C11 C9 C8 -129.8(3) . . . . ?
C22 C11 C9 C8 106.7(3) . . . . ?
C12 C11 C9 C10 167.3(3) . . . . ?
C19 C11 C9 C10 49.3(4) . . . . ?
C22 C11 C9 C10 -74.2(4) . . . . ?
C8 C9 C10 O2 176.0(4) . . . . ?
C11 C9 C10 O2 -3.0(6) . . . . ?
C8 C9 C10 C5 -3.3(5) . . . . ?
C11 C9 C10 C5 177.7(3) . . . . ?
C18 C13 C14 C15 -1.9(5) . . . . ?
N1 C13 C14 C15 -176.8(3) . . . . ?
C9 C8 C7 O1 -174.8(4) . . . . ?
S1 C8 C7 O1 1.9(5) . . . . ?
C9 C8 C7 C6 4.0(5) . . . . ?
S1 C8 C7 C6 -179.2(3) . . . . ?
O2 C10 C5 C6 -174.5(4) . . . . ?
C9 C10 C5 C6 4.8(5) . . . . ?
O2 C10 C5 C4 2.5(6) . . . . ?
C9 C10 C5 C4 -178.1(3) . . . . ?
C14 C13 C18 C17 1.0(6) . . . . ?
N1 C13 C18 C17 175.7(4) . . . . ?
C21 O3 C19 O4 0.5(6) . . . . ?
C21 O3 C19 C11 179.2(4) . . . . ?
C9 C11 C19 O4 -135.5(4) . . . . ?
C12 C11 C19 O4 108.1(4) . . . . ?
C22 C11 C19 O4 -12.4(5) . . . . ?
C9 C11 C19 O3 45.8(4) . . . . ?
C12 C11 C19 O3 -70.6(4) . . . . ?
C22 C11 C19 O3 168.9(3) . . . . ?
C4 C5 C6 C1 -0.1(6) . . . . ?
C10 C5 C6 C1 176.9(4) . . . . ?
C4 C5 C6 C7 -179.0(3) . . . . ?
C10 C5 C6 C7 -2.0(6) . . . . ?
O1 C7 C6 C5 176.4(4) . . . . ?
C8 C7 C6 C5 -2.4(5) . . . . ?
O1 C7 C6 C1 -2.6(6) . . . . ?
C8 C7 C6 C1 178.7(3) . . . . ?
C17 C16 C15 C14 -0.4(7) . . . . ?
C13 C14 C15 C16 1.6(6) . . . . ?
C5 C6 C1 C2 -0.3(6) . . . . ?
C7 C6 C1 C2 178.7(4) . . . . ?
C13 C18 C17 C16 0.3(8) . . . . ?
C15 C16 C17 C18 -0.6(8) . . . . ?
C4 C3 C2 C1 -0.5(8) . . . . ?
C6 C1 C2 C3 0.5(8) . . . . ?
C2 C3 C4 C5 0.1(7) . . . . ?
C6 C5 C4 C3 0.2(6) . . . . ?
C10 C5 C4 C3 -176.9(4) . . . . ?
C20 O5 C22 O6 23.3(8) . . . . ?
C20 O5 C22 C11 -161.9(6) . . . . ?
C9 C11 C22 O6 12.2(5) . . . . ?
C12 C11 C22 O6 127.6(4) . . . . ?
C19 C11 C22 O6 -113.1(4) . . . . ?
C9 C11 C22 O5 -162.7(4) . . . . ?
C12 C11 C22 O5 -47.3(4) . . . . ?
C19 C11 C22 O5 72.0(4) . . . . ?
C22 O5 C20 C23 -132.4(9) . . . . ?
C19 O3 C21 C24 168.9(8) . . . . ?

_refine_diff_density_max         0.315
_refine_diff_density_min         -0.325
_refine_diff_density_rms         0.042

_shelx_res_file                  
;
TITL K_a.res in Pbcn
    shelx.res
    created by SHELXL-2016/6 at 09:46:24 on 27-Jan-2024
CELL 0.71073 13.3914 9.9517 33.7969 90 90 90
ZERR 8 0.0034 0.0025 0.0086 0 0 0
LATT 1
SYMM 0.5-X,0.5-Y,0.5+Z
SYMM -X,+Y,0.5-Z
SYMM 0.5+X,0.5-Y,-Z
SFAC C  H  N  O  S
UNIT 184  152  8  48  8
REM <olex2.extras>
REM <HklSrc "%.\\shelx.hkl">
REM </olex2.extras>
L.S. 4
ACTA
BOND $H
FMAP 2
PLAN 10
CONF
MORE -1
TEMP 23
WGHT    0.071800    3.117000
EXTI    0.000970
FVAR       0.38529
S1    5    0.277603    1.042670    0.366127    11.00000    0.05725    0.09119 =
         0.05524   -0.00252   -0.00148    0.00286
N1    3    0.437762    1.071900    0.315673    11.00000    0.06063    0.07349 =
         0.05408    0.00807   -0.00096    0.00143
C12   1    0.404201    1.031811    0.348478    11.00000    0.05641    0.06499 =
         0.04914   -0.00045   -0.00288   -0.00301
O3    4    0.485613    0.764832    0.340063    11.00000    0.09168    0.08366 =
         0.09169   -0.01613    0.01673   -0.00014
C11   1    0.470608    0.956848    0.378103    11.00000    0.05432    0.06826 =
         0.05009    0.00553    0.00081   -0.00193
C8    1    0.304054    0.919373    0.401353    11.00000    0.06087    0.07840 =
         0.04677   -0.00592    0.00018   -0.01030
C13   1    0.379220    1.149027    0.289009    11.00000    0.05456    0.07684 =
         0.05191    0.00566   -0.00070    0.00111
C9    1    0.399789    0.883122    0.404836    11.00000    0.06158    0.07000 =
         0.04794    0.00087    0.00085   -0.00952
O1    4    0.136184    0.885187    0.417919    11.00000    0.06793    0.15182 =
         0.09121   -0.00106    0.01509   -0.01588
C10   1    0.432989    0.776882    0.432504    11.00000    0.07689    0.08130 =
         0.06208    0.00976    0.00156   -0.00558
C14   1    0.375941    1.109472    0.249572    11.00000    0.06174    0.08612 =
         0.05443    0.00285    0.00602   -0.00122
AFIX  43
H14   2    0.408748    1.031826    0.241478    11.00000   -1.20000
AFIX   0
O2    4    0.519422    0.741007    0.433577    11.00000    0.08696    0.11078 =
         0.10484    0.04466    0.00223    0.01123
C7    1    0.223231    0.854025    0.424533    11.00000    0.06400    0.10391 =
         0.06016   -0.02196    0.01386   -0.01802
O4    4    0.627031    0.878427    0.350094    11.00000    0.06103    0.12883 =
         0.12293    0.00715    0.02090    0.00409
C5    1    0.354628    0.717373    0.458022    11.00000    0.10072    0.07348 =
         0.05112   -0.00101    0.01101   -0.01691
C18   1    0.333487    1.264632    0.300278    11.00000    0.10999    0.09046 =
         0.05706   -0.00306   -0.00951    0.02744
AFIX  43
H18   2    0.336298    1.292239    0.326544    11.00000   -1.20000
AFIX   0
C19   1    0.540154    0.863395    0.354738    11.00000    0.07084    0.08037 =
         0.06389    0.01026    0.00232    0.00040
C6    1    0.254497    0.752394    0.453863    11.00000    0.09852    0.08508 =
         0.04508   -0.01032    0.01895   -0.03057
C16   1    0.277776    1.300970    0.233774    11.00000    0.09420    0.11024 =
         0.06927    0.01452   -0.01575    0.02317
AFIX  43
H16   2    0.243055    1.352431    0.215380    11.00000   -1.20000
AFIX   0
C15   1    0.323887    1.185799    0.222545    11.00000    0.07249    0.10382 =
         0.05219    0.00556   -0.00521    0.00199
AFIX  43
H15   2    0.320324    1.158044    0.196308    11.00000   -1.20000
AFIX   0
C1    1    0.181443    0.689404    0.477194    11.00000    0.11706    0.12503 =
         0.06690   -0.01556    0.02984   -0.04486
AFIX  43
H1    2    0.114456    0.712508    0.474658    11.00000   -1.20000
AFIX   0
C17   1    0.283001    1.340930    0.272862    11.00000    0.13166    0.09817 =
         0.08059   -0.00200   -0.01678    0.04337
AFIX  43
H17   2    0.252069    1.420227    0.280722    11.00000   -1.20000
AFIX   0
C3    1    0.309543    0.557930    0.508347    11.00000    0.18407    0.09150 =
         0.06900    0.01127    0.01944   -0.03010
AFIX  43
H3    2    0.327785    0.492808    0.526712    11.00000   -1.20000
AFIX   0
C2    1    0.211069    0.592365    0.504008    11.00000    0.16258    0.11315 =
         0.07010   -0.00093    0.03927   -0.05349
AFIX  43
H2    2    0.163153    0.549547    0.519428    11.00000   -1.20000
AFIX   0
C4    1    0.381793    0.619643    0.485529    11.00000    0.14334    0.08133 =
         0.06529    0.01302    0.01169   -0.02049
AFIX  43
H4    2    0.448553    0.595985    0.488520    11.00000   -1.20000
AFIX   0
O6    4    0.534138    1.056548    0.437730    11.00000    0.10433    0.11980 =
         0.06149    0.00480   -0.02105   -0.02463
O5    4    0.574556    1.147793    0.380926    11.00000    0.17928    0.13030 =
         0.07255    0.01178   -0.02623   -0.09357
C22   1    0.532454    1.057758    0.402642    11.00000    0.06901    0.08404 =
         0.05345    0.00956   -0.00882   -0.01213
C20   1    0.666608    1.227877    0.401904    11.00000    0.56314    0.14000 =
         0.12407    0.01617   -0.01938   -0.20029
AFIX  23
H20A  2    0.668287    1.219156    0.430482    11.00000   -1.20000
H20B  2    0.731430    1.208884    0.390381    11.00000   -1.20000
AFIX   0
C21   1    0.540027    0.665673    0.316123    11.00000    0.15426    0.10522 =
         0.18728   -0.05272    0.06340   -0.00968
AFIX  23
H21A  2    0.560386    0.706306    0.291313    11.00000   -1.20000
H21B  2    0.599665    0.637307    0.330108    11.00000   -1.20000
AFIX   0
C24   1    0.483318    0.561105    0.309012    11.00000    0.24305    0.16784 =
         0.39061   -0.12589    0.17076   -0.07028
AFIX 137
H24A  2    0.478651    0.506835    0.332422    11.00000   -1.50000
H24B  2    0.511916    0.509043    0.287954    11.00000   -1.50000
H24C  2    0.417845    0.590837    0.301450    11.00000   -1.50000
AFIX   0
C23   1    0.628724    1.332713    0.390210    11.00000    0.14555    0.48524 =
         0.21625   -0.19379   -0.02699   -0.07414
AFIX 137
H23A  2    0.609935    1.323115    0.362944    11.00000   -1.50000
H23B  2    0.676004    1.404705    0.392761    11.00000   -1.50000
H23C  2    0.570559    1.352437    0.405765    11.00000   -1.50000
AFIX   0
HKLF 4


REM  K_a.res in Pbcn
REM R1 =  0.0616 for    2341 Fo > 4sig(Fo)  and  0.1150 for all    4171 data
REM    292 parameters refined using      0 restraints

END

WGHT      0.0708      3.1269

REM Highest difference peak  0.315,  deepest hole -0.325,  1-sigma level  0.042
Q1    1   0.6046  1.3765  0.3737  11.00000  0.05    0.32
Q2    1   0.7402  1.2255  0.4140  11.00000  0.05    0.30
Q3    1   0.5647  0.5531  0.3342  11.00000  0.05    0.26
Q4    1   0.7318  1.1358  0.4104  11.00000  0.05    0.25
Q5    1   0.5977  1.2695  0.4192  11.00000  0.05    0.25
Q6    1   0.6319  1.2485  0.3977  11.00000  0.05    0.23
Q7    1   0.6185  1.0523  0.3826  11.00000  0.05    0.21
Q8    1   0.5913  0.9947  0.4234  11.00000  0.05    0.20
Q9    1   0.6316  1.0764  0.3907  11.00000  0.05    0.20
Q10   1   0.4627  0.5467  0.3030  11.00000  0.05    0.19
;
_shelx_res_checksum              22091
####################################################################### 
# 
# This file contains crystal structure data downloaded from the 
# Cambridge Structural Database (CSD) hosted by the Cambridge 
# Crystallographic Data Centre (CCDC).
# 
# Full information about CCDC data access policies and citation 
# guidelines are available at http://www.ccdc.cam.ac.uk/access/V1 
# 
# Audit and citation data items may have been added by the CCDC. 
# Please retain this information to preserve the provenance of 
# this file and to allow appropriate attribution of the data. 
# 
#######################################################################

data_ARD_CD_85B_autored
_database_code_depnum_ccdc_archive 'CCDC 2257893'
loop_
_audit_author_name
_audit_author_address
'Soumen Kumar Manik'
;Egra Sarada Shashi Bhusan College under Vidyasagar University
India
;
_audit_update_record             
;
2023-04-20 deposited with the CCDC.	2026-01-23 downloaded from the CCDC.
;

_audit_creation_method           SHELXL-2016/6
_shelx_SHELXL_version_number     2016/6
_chemical_name_systematic        ?
_chemical_name_common            ?
_chemical_melting_point          ?
_chemical_formula_moiety         'C16 H13 Cl O5'
_chemical_formula_sum            'C16 H13 Cl O5'
_chemical_formula_weight         320.71

loop_
_atom_type_symbol
_atom_type_description
_atom_type_scat_dispersion_real
_atom_type_scat_dispersion_imag
_atom_type_scat_source
C C 0.0033 0.0016 'International Tables Vol C Tables 4.2.6.8 and 6.1.1.4'
H H 0.0000 0.0000 'International Tables Vol C Tables 4.2.6.8 and 6.1.1.4'
Cl Cl 0.1484 0.1585 'International Tables Vol C Tables 4.2.6.8 and 6.1.1.4'
O O 0.0106 0.0060 'International Tables Vol C Tables 4.2.6.8 and 6.1.1.4'

_space_group_crystal_system      monoclinic
_space_group_IT_number           14
_space_group_name_H-M_alt        'P 21/n'
_space_group_name_Hall           '-P 2yn'

_shelx_space_group_comment       
;
The symmetry employed for this shelxl refinement is uniquely defined
by the following loop, which should always be used as a source of
symmetry information in preference to the above space-group names.
They are only intended as comments.
;

loop_
_space_group_symop_operation_xyz
'x, y, z'
'-x+1/2, y+1/2, -z+1/2'
'-x, -y, -z'
'x-1/2, -y-1/2, z-1/2'

_cell_length_a                   9.4440(6)
_cell_length_b                   10.3940(5)
_cell_length_c                   15.2628(9)
_cell_angle_alpha                90
_cell_angle_beta                 105.648(6)
_cell_angle_gamma                90
_cell_volume                     1442.68(15)
_cell_formula_units_Z            4
_cell_measurement_temperature    104(2)
_cell_measurement_reflns_used    9823
_cell_measurement_theta_min      2.39
_cell_measurement_theta_max      27.11

_exptl_crystal_description       block
_exptl_crystal_colour            yellow
_exptl_crystal_density_meas      ?
_exptl_crystal_density_method    ?
_exptl_crystal_density_diffrn    1.477
_exptl_crystal_F_000             664
_exptl_transmission_factor_min   ?
_exptl_transmission_factor_max   ?
_exptl_crystal_size_max          0.11
_exptl_crystal_size_mid          0.07
_exptl_crystal_size_min          0.04
_exptl_absorpt_coefficient_mu    0.286
_shelx_estimated_absorpt_T_min   ?
_shelx_estimated_absorpt_T_max   ?
_exptl_absorpt_correction_type   ?
_exptl_absorpt_correction_T_min  ?
_exptl_absorpt_correction_T_max  ?
_exptl_absorpt_process_details   ?
_exptl_absorpt_special_details   ?
_diffrn_ambient_temperature      104(2)
_diffrn_radiation_wavelength     0.71073
_diffrn_radiation_type           MoK\a
_diffrn_source                   ?
_diffrn_measurement_device_type  'Bruker APEX-II CCD'
_diffrn_measurement_method       '\f and \w scans'
_diffrn_detector_area_resol_mean ?
_diffrn_reflns_number            46215
_diffrn_reflns_av_unetI/netI     0.1214
_diffrn_reflns_av_R_equivalents  0.1008
_diffrn_reflns_limit_h_min       -14
_diffrn_reflns_limit_h_max       15
_diffrn_reflns_limit_k_min       -15
_diffrn_reflns_limit_k_max       16
_diffrn_reflns_limit_l_min       -24
_diffrn_reflns_limit_l_max       23
_diffrn_reflns_theta_min         2.294
_diffrn_reflns_theta_max         36.798
_diffrn_reflns_theta_full        25.242
_diffrn_measured_fraction_theta_max 0.785
_diffrn_measured_fraction_theta_full 1.000
_diffrn_reflns_Laue_measured_fraction_max 0.785
_diffrn_reflns_Laue_measured_fraction_full 1.000
_diffrn_reflns_point_group_measured_fraction_max 0.785
_diffrn_reflns_point_group_measured_fraction_full 1.000
_reflns_number_total             5679
_reflns_number_gt                3347
_reflns_threshold_expression     'I > 2\s(I)'
_reflns_Friedel_coverage         0.000
_reflns_Friedel_fraction_max     .
_reflns_Friedel_fraction_full    .

_reflns_special_details          
;
 Reflections were merged by SHELXL according to the crystal
 class for the calculation of statistics and refinement.
 
 _reflns_Friedel_fraction is defined as the number of unique
 Friedel pairs measured divided by the number that would be
 possible theoretically, ignoring centric projections and
 systematic absences.
;

_computing_data_collection       'Bruker APEX2'
_computing_cell_refinement       'Bruker SAINT'
_computing_data_reduction        'Bruker SAINT'
_computing_structure_solution    'SHELXT 2018/2 (Sheldrick, 2018)'
_computing_structure_refinement  'SHELXL-2016/6 (Sheldrick, 2016)'
_computing_molecular_graphics    ?
_computing_publication_material  ?
_refine_special_details          ?
_refine_ls_structure_factor_coef Fsqd
_refine_ls_matrix_type           full
_refine_ls_weighting_scheme      calc
_refine_ls_weighting_details     
'w=1/[\s^2^(Fo^2^)+(0.0445P)^2^+0.6571P] where P=(Fo^2^+2Fc^2^)/3'
_atom_sites_solution_primary     ?
_atom_sites_solution_secondary   ?
_atom_sites_solution_hydrogens   geom
_refine_ls_hydrogen_treatment    constr
_refine_ls_extinction_method     none
_refine_ls_extinction_coef       .
_refine_ls_number_reflns         5679
_refine_ls_number_parameters     202
_refine_ls_number_restraints     0
_refine_ls_R_factor_all          0.1422
_refine_ls_R_factor_gt           0.0606
_refine_ls_wR_factor_ref         0.1303
_refine_ls_wR_factor_gt          0.1094
_refine_ls_goodness_of_fit_ref   1.036
_refine_ls_restrained_S_all      1.036
_refine_ls_shift/su_max          0.000
_refine_ls_shift/su_mean         0.000

loop_
_atom_site_label
_atom_site_type_symbol
_atom_site_fract_x
_atom_site_fract_y
_atom_site_fract_z
_atom_site_U_iso_or_equiv
_atom_site_adp_type
_atom_site_occupancy
_atom_site_site_symmetry_order
_atom_site_calc_flag
_atom_site_refinement_flags_posn
_atom_site_refinement_flags_adp
_atom_site_refinement_flags_occupancy
_atom_site_disorder_assembly
_atom_site_disorder_group
Cl01 Cl 0.49353(5) 0.67045(4) 0.35892(3) 0.02219(11) Uani 1 1 d . . . . .
O002 O 0.77871(13) 0.30561(10) 0.27198(8) 0.0214(3) Uani 1 1 d . . . . .
O003 O 0.56362(13) 0.26591(10) 0.38890(8) 0.0187(3) Uani 1 1 d . . . . .
O004 O 0.78916(14) 0.75603(11) 0.44298(8) 0.0226(3) Uani 1 1 d . . . . .
O005 O 0.35566(14) 0.22792(11) 0.27849(8) 0.0248(3) Uani 1 1 d . . . . .
O006 O 0.28295(14) 0.38844(12) 0.14878(9) 0.0260(3) Uani 1 1 d . . . . .
H006 H 0.274454 0.324644 0.180768 0.039 Uiso 1 1 calc R U . . .
C007 C 0.92516(17) 0.47517(14) 0.35148(10) 0.0138(3) Uani 1 1 d . . . . .
C008 C 0.64320(17) 0.47664(14) 0.31017(10) 0.0137(3) Uani 1 1 d . . . . .
C009 C 0.78986(18) 0.65745(14) 0.40072(10) 0.0148(3) Uani 1 1 d . . . . .
C00A C 0.92823(18) 0.59319(14) 0.39654(10) 0.0145(3) Uani 1 1 d . . . . .
C00B C 0.65018(17) 0.59084(14) 0.35259(11) 0.0146(3) Uani 1 1 d . . . . .
C00C C 0.50332(17) 0.40884(14) 0.26611(11) 0.0152(3) Uani 1 1 d . . . . .
C00D C 0.78305(18) 0.41061(14) 0.30810(10) 0.0143(3) Uani 1 1 d . . . . .
C00E C 1.05633(18) 0.41706(15) 0.34843(11) 0.0173(3) Uani 1 1 d . . . . .
H00E H 1.054720 0.338425 0.316450 0.021 Uiso 1 1 calc R U . . .
C00F C 1.19281(19) 0.58927(16) 0.43847(11) 0.0197(3) Uani 1 1 d . . . . .
H00F H 1.284417 0.627101 0.468972 0.024 Uiso 1 1 calc R U . . .
C00G C 0.40912(18) 0.44956(15) 0.18721(12) 0.0190(3) Uani 1 1 d . . . . .
C00H C 1.06277(19) 0.64944(15) 0.44043(11) 0.0174(3) Uani 1 1 d . . . . .
H00H H 1.065237 0.728872 0.471599 0.021 Uiso 1 1 calc R U . . .
C00I C 0.46704(18) 0.29335(15) 0.30969(11) 0.0173(3) Uani 1 1 d . . . . .
C00J C 1.18979(19) 0.47400(16) 0.39216(12) 0.0200(3) Uani 1 1 d . . . . .
H00J H 1.279324 0.433847 0.390346 0.024 Uiso 1 1 calc R U . . .
C00K C 0.5451(2) 0.14374(15) 0.43191(12) 0.0220(4) Uani 1 1 d . . . . .
H00A H 0.439041 0.124997 0.421292 0.026 Uiso 1 1 calc R U . . .
H00B H 0.589615 0.149812 0.498385 0.026 Uiso 1 1 calc R U . . .
C00L C 0.4323(2) 0.56251(18) 0.13296(13) 0.0304(4) Uani 1 1 d . . . . .
H00C H 0.432901 0.534235 0.071812 0.046 Uiso 1 1 calc R U . . .
H00D H 0.526579 0.603141 0.162789 0.046 Uiso 1 1 calc R U . . .
H00G H 0.352543 0.624611 0.128497 0.046 Uiso 1 1 calc R U . . .
C00M C 0.6167(3) 0.03770(19) 0.39372(15) 0.0402(6) Uani 1 1 d . . . . .
H00I H 0.565327 0.025581 0.329306 0.060 Uiso 1 1 calc R U . . .
H00K H 0.612011 -0.042040 0.427095 0.060 Uiso 1 1 calc R U . . .
H00L H 0.719697 0.059865 0.399667 0.060 Uiso 1 1 calc R U . . .

loop_
_atom_site_aniso_label
_atom_site_aniso_U_11
_atom_site_aniso_U_22
_atom_site_aniso_U_33
_atom_site_aniso_U_23
_atom_site_aniso_U_13
_atom_site_aniso_U_12
Cl01 0.0164(2) 0.01952(19) 0.0316(2) -0.00285(16) 0.00819(17) 0.00275(14)
O002 0.0194(6) 0.0178(5) 0.0264(7) -0.0080(5) 0.0050(5) -0.0015(4)
O003 0.0213(6) 0.0164(5) 0.0165(6) 0.0015(4) 0.0017(5) -0.0035(4)
O004 0.0241(7) 0.0167(5) 0.0250(7) -0.0070(5) 0.0030(5) 0.0006(5)
O005 0.0213(7) 0.0239(6) 0.0264(7) 0.0001(5) 0.0017(5) -0.0083(5)
O006 0.0201(7) 0.0247(6) 0.0261(7) -0.0001(5) -0.0061(5) -0.0038(5)
C007 0.0135(7) 0.0151(7) 0.0122(7) 0.0007(5) 0.0025(6) -0.0006(5)
C008 0.0129(7) 0.0141(7) 0.0133(7) 0.0020(5) 0.0023(6) 0.0001(5)
C009 0.0176(8) 0.0135(7) 0.0126(7) 0.0010(5) 0.0027(6) -0.0008(5)
C00A 0.0157(8) 0.0143(7) 0.0127(7) 0.0016(5) 0.0025(6) -0.0011(6)
C00B 0.0128(7) 0.0143(7) 0.0171(8) 0.0030(6) 0.0047(6) 0.0020(5)
C00C 0.0140(7) 0.0143(7) 0.0165(8) -0.0004(6) 0.0028(6) -0.0012(5)
C00D 0.0154(8) 0.0142(7) 0.0131(7) 0.0004(5) 0.0034(6) 0.0005(5)
C00E 0.0168(8) 0.0185(7) 0.0168(8) -0.0009(6) 0.0049(6) -0.0001(6)
C00F 0.0140(8) 0.0262(8) 0.0182(8) 0.0006(6) 0.0028(6) -0.0050(6)
C00G 0.0164(8) 0.0177(7) 0.0202(8) -0.0032(6) 0.0002(7) -0.0001(6)
C00H 0.0192(8) 0.0179(7) 0.0152(8) -0.0009(6) 0.0050(6) -0.0048(6)
C00I 0.0188(8) 0.0167(7) 0.0167(8) -0.0030(6) 0.0051(6) -0.0011(6)
C00J 0.0146(8) 0.0257(8) 0.0203(8) 0.0020(7) 0.0056(7) 0.0014(6)
C00K 0.0279(9) 0.0193(8) 0.0184(8) 0.0029(6) 0.0055(7) -0.0049(7)
C00L 0.0335(11) 0.0259(9) 0.0238(9) 0.0057(7) -0.0062(8) -0.0039(8)
C00M 0.0699(17) 0.0232(9) 0.0323(11) 0.0064(8) 0.0220(11) 0.0105(10)

_geom_special_details            
;
 All esds (except the esd in the dihedral angle between two l.s. planes)
 are estimated using the full covariance matrix.  The cell esds are taken
 into account individually in the estimation of esds in distances, angles
 and torsion angles; correlations between esds in cell parameters are only
 used when they are defined by crystal symmetry.  An approximate (isotropic)
 treatment of cell esds is used for estimating esds involving l.s. planes.
;

loop_
_geom_bond_atom_site_label_1
_geom_bond_atom_site_label_2
_geom_bond_distance
_geom_bond_site_symmetry_2
_geom_bond_publ_flag
Cl01 C00B 1.7204(16) . ?
O002 C00D 1.2184(18) . ?
O003 C00I 1.3342(19) . ?
O003 C00K 1.4615(19) . ?
O004 C009 1.2118(18) . ?
O005 C00I 1.235(2) . ?
O006 C00G 1.338(2) . ?
C007 C00E 1.390(2) . ?
C007 C00A 1.403(2) . ?
C007 C00D 1.487(2) . ?
C008 C00B 1.345(2) . ?
C008 C00C 1.488(2) . ?
C008 C00D 1.496(2) . ?
C009 C00A 1.484(2) . ?
C009 C00B 1.495(2) . ?
C00A C00H 1.395(2) . ?
C00C C00G 1.357(2) . ?
C00C C00I 1.457(2) . ?
C00E C00J 1.389(2) . ?
C00F C00H 1.386(2) . ?
C00F C00J 1.387(2) . ?
C00G C00L 1.486(2) . ?
C00K C00M 1.491(3) . ?

loop_
_geom_angle_atom_site_label_1
_geom_angle_atom_site_label_2
_geom_angle_atom_site_label_3
_geom_angle
_geom_angle_site_symmetry_1
_geom_angle_site_symmetry_3
_geom_angle_publ_flag
C00I O003 C00K 117.22(12) . . ?
C00E C007 C00A 119.70(14) . . ?
C00E C007 C00D 119.63(14) . . ?
C00A C007 C00D 120.66(14) . . ?
C00B C008 C00C 123.89(14) . . ?
C00B C008 C00D 119.08(14) . . ?
C00C C008 C00D 117.02(13) . . ?
O004 C009 C00A 122.32(14) . . ?
O004 C009 C00B 121.48(15) . . ?
C00A C009 C00B 116.16(13) . . ?
C00H C00A C007 119.85(15) . . ?
C00H C00A C009 119.29(14) . . ?
C007 C00A C009 120.83(14) . . ?
C008 C00B C009 124.55(14) . . ?
C008 C00B Cl01 121.35(12) . . ?
C009 C00B Cl01 114.06(11) . . ?
C00G C00C C00I 118.89(14) . . ?
C00G C00C C008 122.87(14) . . ?
C00I C00C C008 118.24(13) . . ?
O002 C00D C007 121.47(15) . . ?
O002 C00D C008 119.88(14) . . ?
C007 C00D C008 118.65(13) . . ?
C00J C00E C007 120.00(15) . . ?
C00H C00F C00J 120.28(15) . . ?
O006 C00G C00C 122.27(15) . . ?
O006 C00G C00L 112.22(14) . . ?
C00C C00G C00L 125.51(15) . . ?
C00F C00H C00A 119.89(15) . . ?
O005 C00I O003 122.32(15) . . ?
O005 C00I C00C 123.93(15) . . ?
O003 C00I C00C 113.72(13) . . ?
C00F C00J C00E 120.26(16) . . ?
O003 C00K C00M 110.18(15) . . ?

_refine_diff_density_max         0.467
_refine_diff_density_min         -0.409
_refine_diff_density_rms         0.089

_shelx_res_file                  
;
TITL ard_cd_85b_autored_a.res in P2(1)/n
    ARD_CD_85B_autored.res
    created by SHELXL-2016/6 at 23:22:29 on 17-Apr-2023
CELL 0.71073 9.444 10.394 15.2628 90 105.648 90
ZERR 4 0.0006 0.0005 0.0009 0 0.006 0
LATT 1
SYMM 0.5-X,0.5+Y,0.5-Z
SFAC C  H  Cl O
UNIT 64  52  4  20
REM Old TITL ARD_CD_85B_autored in P2(1)/n
REM SHELXT solution in P2(1)/n: R1 0.110, Rweak 0.012, Alpha 0.017
REM <I/s> 0.378 for 173 systematic absences, Orientation as input
REM Formula found by SHELXT: C16 O5 Cl
REM <olex2.extras>
REM <HklSrc "%.\\ARD_CD_85B_autored.hkl">
REM </olex2.extras>
L.S. 50
ACTA
FMAP 2
PLAN 20
TEMP -169
WGHT    0.044500    0.657100
FVAR       0.64679
CL01  3    0.493534    0.670450    0.358923    11.00000    0.01644    0.01952 =
         0.03161   -0.00285    0.00819    0.00275
O002  4    0.778712    0.305609    0.271976    11.00000    0.01938    0.01784 =
         0.02641   -0.00795    0.00505   -0.00148
O003  4    0.563623    0.265910    0.388896    11.00000    0.02127    0.01638 =
         0.01654    0.00153    0.00166   -0.00347
O004  4    0.789157    0.756032    0.442978    11.00000    0.02413    0.01667 =
         0.02500   -0.00698    0.00299    0.00062
O005  4    0.355661    0.227922    0.278489    11.00000    0.02130    0.02392 =
         0.02635    0.00008    0.00175   -0.00835
O006  4    0.282947    0.388439    0.148780    11.00000    0.02014    0.02466 =
         0.02615   -0.00006   -0.00606   -0.00383
AFIX 147
H006  2    0.274454    0.324644    0.180768    11.00000   -1.50000
AFIX   0
C007  1    0.925156    0.475168    0.351483    11.00000    0.01352    0.01508 =
         0.01220    0.00067    0.00246   -0.00057
C008  1    0.643200    0.476637    0.310167    11.00000    0.01286    0.01415 =
         0.01335    0.00197    0.00227    0.00015
C009  1    0.789857    0.657447    0.400718    11.00000    0.01760    0.01348 =
         0.01256    0.00096    0.00275   -0.00080
C00A  1    0.928229    0.593194    0.396538    11.00000    0.01569    0.01434 =
         0.01272    0.00159    0.00249   -0.00114
C00B  1    0.650178    0.590841    0.352586    11.00000    0.01280    0.01432 =
         0.01709    0.00304    0.00468    0.00204
C00C  1    0.503323    0.408840    0.266105    11.00000    0.01398    0.01434 =
         0.01654   -0.00041    0.00276   -0.00122
C00D  1    0.783054    0.410607    0.308096    11.00000    0.01539    0.01415 =
         0.01307    0.00038    0.00335    0.00051
C00E  1    1.056333    0.417059    0.348432    11.00000    0.01682    0.01846 =
         0.01675   -0.00095    0.00494   -0.00014
AFIX  43
H00E  2    1.054720    0.338425    0.316450    11.00000   -1.20000
AFIX   0
C00F  1    1.192810    0.589271    0.438474    11.00000    0.01396    0.02621 =
         0.01816    0.00059    0.00280   -0.00500
AFIX  43
H00F  2    1.284417    0.627101    0.468972    11.00000   -1.20000
AFIX   0
C00G  1    0.409118    0.449560    0.187214    11.00000    0.01640    0.01775 =
         0.02023   -0.00316    0.00016   -0.00012
C00H  1    1.062769    0.649445    0.440425    11.00000    0.01925    0.01790 =
         0.01516   -0.00085    0.00504   -0.00485
AFIX  43
H00H  2    1.065237    0.728872    0.471599    11.00000   -1.20000
AFIX   0
C00I  1    0.467043    0.293354    0.309686    11.00000    0.01878    0.01668 =
         0.01668   -0.00297    0.00507   -0.00115
C00J  1    1.189792    0.473998    0.392162    11.00000    0.01459    0.02574 =
         0.02030    0.00198    0.00564    0.00141
AFIX  43
H00J  2    1.279324    0.433847    0.390346    11.00000   -1.20000
AFIX   0
C00K  1    0.545111    0.143740    0.431907    11.00000    0.02792    0.01928 =
         0.01836    0.00294    0.00552   -0.00487
AFIX  23
H00A  2    0.439041    0.124997    0.421292    11.00000   -1.20000
H00B  2    0.589615    0.149812    0.498385    11.00000   -1.20000
AFIX   0
C00L  1    0.432256    0.562506    0.132957    11.00000    0.03347    0.02588 =
         0.02383    0.00571   -0.00615   -0.00389
AFIX 137
H00C  2    0.432901    0.534235    0.071812    11.00000   -1.50000
H00D  2    0.526579    0.603141    0.162789    11.00000   -1.50000
H00G  2    0.352543    0.624611    0.128497    11.00000   -1.50000
AFIX   0
C00M  1    0.616669    0.037698    0.393721    11.00000    0.06986    0.02319 =
         0.03232    0.00644    0.02204    0.01054
AFIX 137
H00I  2    0.565327    0.025581    0.329306    11.00000   -1.50000
H00K  2    0.612011   -0.042040    0.427095    11.00000   -1.50000
H00L  2    0.719697    0.059865    0.399667    11.00000   -1.50000
AFIX   0
HKLF 4


REM  ard_cd_85b_autored_a.res in P2(1)/n
REM R1 =  0.0606 for    3347 Fo > 4sig(Fo)  and  0.1422 for all    5679 data
REM    202 parameters refined using      0 restraints

END

WGHT      0.0498      0.5423

REM Highest difference peak  0.467,  deepest hole -0.409,  1-sigma level  0.089
Q1    1   0.5049  0.3490  0.2914  11.00000  0.05    0.47
Q2    1   0.5099  0.5376  0.3645  11.00000  0.05    0.41
Q3    1   1.1246  0.6163  0.4484  11.00000  0.05    0.40
Q4    1   1.1824  0.5196  0.4335  11.00000  0.05    0.39
Q5    1   1.0029  0.6040  0.4292  11.00000  0.05    0.35
Q6    1   0.9239  0.5379  0.3771  11.00000  0.05    0.35
Q7    1   0.4822  0.7139  0.2639  11.00000  0.05    0.34
Q8    1   0.4794  0.4261  0.2199  11.00000  0.05    0.34
Q9    1   1.1195  0.4615  0.3591  11.00000  0.05    0.33
Q10   1   0.3011  0.2511  0.2313  11.00000  0.05    0.33
Q11   1   1.0566  0.6647  0.4743  11.00000  0.05    0.33
Q12   1   0.7221  0.6249  0.3793  11.00000  0.05    0.32
Q13   1   0.5047  0.3197  0.4657  11.00000  0.05    0.32
Q14   1   0.4415  0.4585  0.2369  11.00000  0.05    0.32
Q15   1   0.5914  0.4600  0.2982  11.00000  0.05    0.31
Q16   1   0.5194  0.5229  0.0856  11.00000  0.05    0.31
Q17   1   0.8518  0.4502  0.3394  11.00000  0.05    0.31
Q18   1   0.6547  0.5407  0.3238  11.00000  0.05    0.31
Q19   1   0.4773  0.6423  0.2190  11.00000  0.05    0.30
Q20   1   0.4995  0.3480  0.4000  11.00000  0.05    0.30
;
_shelx_res_checksum              45234
